# Supplementary material for: Elevated plasma complement factor H related 5 protein is associated with venous thromboembolism
Source: Nat Commun. 2023 Jun 7;14:3280. doi: 10.1038/s41467-023-38383-y (PMC10247781; doi:10.1038/s41467-023-38383-y)
Supplement: Supplementary file 4 — Supplementary Data 1 [file 41467_2023_38383_MOESM4_ESM.xlsx]

## Sheet: Tab_1 Antibody reagents
Tab_1: Antibody reagents and target protein ID used in analysis of the VEBIOS ER discovery study
*** p-value < Bonferroni adjusted threshold [p<6.58E-05]
** p-value < 0.001 (non-Bonferroni adjusted)
* p-value <0.01 (non-Bonferroni adjusted)
ns = non-significant
# p-value <0.01 in VEBIOS ER citrate that replicated with p<0.01 in VEBIOS ER EDTA
Analysis: Linear model adjusted by age and sex (reported 𝛃= estimation value and P value)
Log2FC: Log2 of fold change cases vs controls ; -Log10Pvalue
Selection criteria of candidates prior analysis
Category A: Proteins with an established association with VTE, including support from functional analysis and/or expression analysis, e.g. von Willebrand factor (VWF).[Smith et al, Circulation. 2010;121(12):1382-92; Tsai et al, Am J Med. 2002;113(8):636-42]
Category B: (a) Targets with previous genetic association with VTE, such as single nucleotide polymorphism (SNP) in gene/locus e.g. Adhesion G protein-coupled receptor B3 (ADGRB3). [Antoni et al, J Thromb Haemost. 2010;8(12):2671-9].PMID: 20946148) or (b) associated with cardiovascular events and/or arterial thrombosis based on genetic and/or functional data e.g. class IA phosphoinositide 3-kinas…
Category C: (a) genes identified with endothelial enriched expression e.g. Myc target 1 (MYCT1) [Butler et al, Cell Systems. 2016;3(3):287-301 e283] or b) proteins involved in intermediate traits related to thrombosis, e.g. protein disulphide isomerase A4 (PDIA4)[Cho et al, J Thromb Haemost. 2013;11(12):2084-91] or (c) plasma protein targets identified with significant association between plasma …
Category D: proteins with functions in pathways of relevance to thrombosis or intermediate traits, in the absence of evidence for a direct role e.g. integrin alpha 4 subunit (ITGA4) [Nalls et al,PLoS Genet. 2011;7(6):e1002113]
HPA Antibody	UniProt	Gene symbol	VEBIOS ER citrate	VEBIOS ER EDTA	Consensus	𝛃-Cit	P value Cit	Log2FC Cit	-Log10Pval Cit	𝛃-EDTA	P value EDTA	Log2FC EDTA	-Log10Pval EDTA	Category
HPA059937	Q8IWU6	SULF1	***	**	#	-0.256171	8.34e-06	0.36901	5.0787	-0.15282	0.000308582	0.220177	3.45643	C
HPA044659	Q08722	CD47	**	**	#	-0.205156	0.000109618	0.296705	3.96012	-0.178655	0.00022964	0.258366	3.51318	C
HPA002655	P16109	SELP	*	*	#	-0.229817	0.00669865	0.331695	2.17401	-0.223279	0.00779511	0.322124	2.11596	B
HPA003042	P29274	ADORA2A	*	*	#	-0.0887088	0.00775574	0.127831	2.11038	-0.114915	0.00258462	0.165836	2.53313	C
HPA037423	P30530	AXL	*	ns	ns	0.0699105	0.00204446	-0.100771	2.68942	0.00341906	0.876597	-0.0049183	0.0557504	B
HPA050269	P04196	HRG	*	ns	ns	0.279113	0.00306349	-0.402725	2.51378	0.145406	0.0589522	-0.209636	1.23321	C
HPA001616	P01042	KNG1	*	ns	ns	-0.129929	0.00822133	0.187502	2.08506	-0.0995973	0.0152947	0.143787	1.82335	A
HPA046773	Q8TDI8	TMC1	*	ns	ns	0.0836687	0.00984707	-0.121032	2.00669	0.0925695	0.0422991	-0.133942	1.36714	C
HPA002082	P04275	VWF	ns	**	ns	-0.105846	0.0782692	0.153181	1.10641	-0.325973	0.000477128	0.471175	3.31198	A
HPA026290	P20851	C4BPB	ns	*	ns	-0.0553107	0.0507614	0.0797959	1.29447	-0.198126	0.00143391	0.286183	2.86602	B
HPA053470	Q30201	HFE	ns	*	ns	-0.160899	0.049378	0.231947	1.30647	-0.23023	0.00552322	0.332199	2.24659	D
HPA047725	P02763;P19652	ORM1;ORM2	ns	*	ns	-0.0216208	0.398475	0.0310891	0.399599	-0.0636628	0.00244743	0.0918492	2.63005	B
HPA042212	A4FU49	SH3D21	ns	*	ns	-0.0302917	0.183758	0.0438796	0.735755	-0.122996	0.00411121	0.177739	2.40239	C
HPA011972	P01127	PDGFB	ns	ns	ns	-0.072573	0.0475163	0.105052	1.32316	-0.0366724	0.233732	0.0530173	0.595946	C
HPA050724	P15822	HIVEP1	ns	ns	ns	0.047102	0.0744809	-0.0678451	1.12796	0.045625	0.209146	-0.0658576	0.670072	A
HPA059686	P22352	GPX3	ns	ns	ns	0.0241758	0.400572	-0.0350296	0.397319	-0.0037979	0.929168	0.00541585	0.0320851	B
HPA000594	P00451	F8	ns	ns	ns	-0.0243461	0.582008	0.0354302	0.235071	0.00396381	0.913757	-0.00559109	0.0388288	A
HPA001815	P04275	VWF	ns	ns	ns	-0.0501822	0.345191	0.0726195	0.46194	-0.0596612	0.338835	0.0864301	0.473036	A
HPA007384	P05160	F13B	ns	ns	ns	0.00784636	0.843502	-0.0111537	0.0739138	0.0362068	0.373218	-0.0523042	0.413609	C
HPA035199	O15530	PDPK1	ns	ns	ns	0.0636004	0.144886	-0.0918977	0.838973	0.0243278	0.435081	-0.0351608	0.363218	C
HPA036058	Q86TI2	DPP9	ns	ns	ns	-0.00111814	0.984529	0.00181051	0.00677127	0.0461076	0.424411	-0.0665593	0.364208	C
HPA048862	Q9BXT6	MOV10L1	ns	ns	ns	0.0107235	0.794831	-0.0154489	0.0997252	0.0459559	0.412874	-0.0663703	0.383494	C
HPA056729	P78423	CX3CL1	ns	ns	ns	-0.0269872	0.789432	0.0390632	0.102685	0.0328962	0.464357	-0.0474512	0.334078	B
HPA064215	Q9UPY5	SLC7A11	ns	ns	ns	0.0487427	0.476618	-0.0703287	0.32183	-0.018858	0.456173	0.027005	0.342437	C
HPA006225	P16581	SELE	ns	ns	ns	0.00612928	0.845188	-0.00853281	0.0730469	0.0175423	0.623993	-0.0252074	0.205945	B
HPA013149	Q01082	SPTBN1	ns	ns	ns	0.0290134	0.440438	-0.0417373	0.356115	0.0358067	0.431337	-0.0516494	0.362763	C
HPA024190	P36871	PGM1	ns	ns	ns	-0.0595687	0.159279	0.0860453	0.797841	-0.0347267	0.628968	0.049891	0.202388	C
HPA036660	Q9NQ30	ESM1	ns	ns	ns	-0.0158038	0.587142	0.022735	0.231257	-0.0165365	0.636483	0.0237289	0.190401	C
HPA039991	Q5T5C0	STXBP5	ns	ns	ns	0.00925226	0.710164	-0.0133515	0.148641	0.0234071	0.491571	-0.0337176	0.309102	A
HPA046055	P20382	PMCH	ns	ns	ns	0.00971684	0.873544	-0.0139287	0.0587153	0.0366305	0.498574	-0.052872	0.300874	C
HPA047992	Q8N699	MYCT1	ns	ns	ns	0.0605402	0.206926	-0.087223	0.684185	0.0485931	0.279533	-0.0699967	0.556602	C
HPA048154	Q9HCC8	GDPD2	ns	ns	ns	-0.0184567	0.590415	0.0268226	0.228843	-0.0570362	0.191079	0.0824469	0.7204	C
HPA049741	Q5SY16	NOL9	ns	ns	ns	0.0573118	0.313064	-0.0822957	0.504366	0.048161	0.538467	-0.0687789	0.267466	C
HPA050823	Q9H5Z6	FAM124B	ns	ns	ns	-0.0545732	0.480186	0.078485	0.31859	-0.0295399	0.627891	0.0423264	0.202996	C
HPA052555	Q6UX40	TMEM107	ns	ns	ns	0.0646193	0.0445194	-0.0931755	1.35145	0.0534989	0.187782	-0.0771844	0.730627	C
HPA052957	Q16549	PCSK7	ns	ns	ns	0.0109136	0.634844	-0.0156718	0.197333	0.014128	0.565259	-0.0203669	0.240822	D
HPA055126	Q6UVM3	KCNT2	ns	ns	ns	-0.0166072	0.754191	0.0241308	0.122518	0.000288629	0.995684	-0.000260843	0.0018025	B
HPA055461	P49767	VEGFC	ns	ns	ns	0.0201264	0.753297	-0.0290203	0.123034	-0.0289313	0.229566	0.0415937	0.621791	C
HPA057242	Q14247	CTTN	ns	ns	ns	0.0216359	0.267708	-0.0311916	0.572339	-0.0220495	0.669966	0.0319786	0.174196	C
HPA064606	P01584	IL1B	ns	ns	ns	0.0271866	0.202522	-0.0394366	0.693527	0.0136074	0.595984	-0.0197631	0.219549	B
HPA031471	P45844	ABCG1	ns	ns	ns	0.00512958	0.858663	-0.00744304	0.0661773	-0.00949868	0.756961	0.0135541	0.12137	D
HPA001866	P42684	ABL2	ns	ns	ns	0.0108551	0.72813	-0.0157429	0.137791	-0.159509	0.0208958	0.230281	1.67245	C
HPA017672	Q16570	ACKR1	ns	ns	ns	-0.0397288	0.195322	0.0573076	0.70925	-0.0424597	0.139783	0.0611742	0.85839	C
HPA031498	Q9UHI8	ADAMTS1	ns	ns	ns	-0.00642325	0.838371	0.00915207	0.0765639	-0.0372481	0.345405	0.0534821	0.433848	B
HPA042014	Q76LX8	ADAMTS13	ns	ns	ns	-0.00808042	0.900373	0.0118266	0.0455777	0.011773	0.72199	-0.0168774	0.140163	D
HPA052077	Q76LX8	ADAMTS13	ns	ns	ns	0.0253889	0.445269	-0.0366486	0.351377	-0.0154907	0.601921	0.0224724	0.220837	D
HPA044326	Q8TE60	ADAMTS18	ns	ns	ns	0.0127883	0.600748	-0.0184368	0.221308	0.010611	0.692002	-0.0153832	0.157944	C
HPA015658	O60242	ADGRB3	ns	ns	ns	-0.023255	0.682157	0.0332671	0.166116	0.0351079	0.486938	-0.0508522	0.310411	A
HPA015963	O60242	ADGRB3	ns	ns	ns	-0.0238224	0.604375	0.0346771	0.218693	-0.017446	0.460027	0.025355	0.339294	A
HPA025229	Q9HBW9	ADGRL4	ns	ns	ns	0.0747515	0.024105	-0.107651	1.61789	0.0657636	0.0991174	-0.0947917	1.01186	C
HPA011323	P29274	ADORA2A	ns	ns	ns	0.0171161	0.486047	-0.0251695	0.313321	-0.000515374	0.985958	0.000233212	0.00615077	C
HPA011970	P29274	ADORA2A	ns	ns	ns	-0.0301714	0.751464	0.0437916	0.124092	-0.0266361	0.802026	0.0388147	0.0937629	C
HPA065566	P29274	ADORA2A	ns	ns	ns	0.00166442	0.978712	-0.00186622	0.00934519	-0.0111137	0.766814	0.0162716	0.114611	C
HPA048578	P08913	ADRA2A	ns	ns	ns	0.0192098	0.711063	-0.0277372	0.148092	0.001204	0.980184	-0.00180339	0.00874598	B
HPA066264	P08913	ADRA2A	ns	ns	ns	-0.0838443	0.123813	0.120782	0.907235	-0.0922275	0.0746412	0.132853	1.13278	B
HPA003431	P07550	ADRB2	ns	ns	ns	-0.02066	0.742036	0.0301722	0.129575	0.000575305	0.986433	-0.0007708	0.00584672	B
HPA030153	Q8WV93	AFG1L	ns	ns	ns	-0.0284429	0.298336	0.0409401	0.525295	-0.0143121	0.43463	0.0206128	0.364017	C
HPA030154	Q8WV93	AFG1L	ns	ns	ns	0.0637038	0.153927	-0.092033	0.812684	0.052175	0.269961	-0.0755355	0.565531	C
HPA030155	Q8WV93	AFG1L	ns	ns	ns	0.0419936	0.209007	-0.060614	0.679838	0.0345847	0.259498	-0.0499161	0.577315	C
HPA037382	Q9BYV1	AGXT2	ns	ns	ns	0.0410087	0.352554	-0.0592244	0.452774	0.0440865	0.402584	-0.0636711	0.396358	C
HPA006171	Q96IF1	AJUBA	ns	ns	ns	0.0987669	0.277125	-0.142866	0.557325	0.0655978	0.407277	-0.0949366	0.392375	C
HPA055116	Q96AK3	AL022318.4;APOBEC3D	ns	ns	ns	0.0393178	0.305828	-0.0565668	0.514523	-0.0118187	0.757688	0.0171236	0.117251	C
HPA049508	O15123	ANGPT2	ns	ns	ns	0.0319969	0.164162	-0.0462216	0.784726	0.0417843	0.317905	-0.06049	0.488957	C
HPA064988	O15123	ANGPT2	ns	ns	ns	-0.00904725	0.643059	0.0130421	0.191749	-0.00985041	0.727701	0.014313	0.138764	C
HPA045916	Q15327	ANKRD1	ns	ns	ns	-0.0197311	0.357831	0.0286021	0.446323	0.00166003	0.914443	-0.00235365	0.0390061	B
HPA036276	Q9NQ90	ANO2	ns	ns	ns	-0.0837071	0.240585	0.120781	0.618732	0.0180487	0.753295	-0.0261056	0.123005	B
HPA036277	Q9NQ90	ANO2	ns	ns	ns	0.0156977	0.457418	-0.0227343	0.339687	0.00445914	0.872519	-0.00652932	0.0582927	B
HPA038958	Q4KMQ2	ANO6	ns	ns	ns	0.00503621	0.769948	-0.00728739	0.113539	-0.00938512	0.684696	0.0135493	0.163389	D
HPA058737	Q4KMQ2	ANO6	ns	ns	ns	0.00534635	0.882888	-0.0078065	0.0540945	0.0237986	0.486414	-0.0343498	0.309514	D
HPA046964	P07355	ANXA2	ns	ns	ns	-0.0730991	0.156958	0.104992	0.804217	-0.0120257	0.534662	0.0173899	0.272883	C
HPA061798	P07355	ANXA2	ns	ns	ns	-0.122664	0.134755	0.177148	0.870455	-0.0602758	0.515145	0.0873156	0.289975	C
HPA046715	P02647	APOA1	ns	ns	ns	-0.00257933	0.943923	0.00420981	0.0250635	0.0259076	0.550391	-0.0370658	0.255631	D
HPA001352	P06727	APOA4	ns	ns	ns	0.0162373	0.578379	-0.0231351	0.237787	-0.0420239	0.136665	0.0608227	0.870431	D
HPA002549	P06727	APOA4	ns	ns	ns	0.00977291	0.79339	-0.0137201	0.100514	-0.0284271	0.514196	0.041347	0.290182	D
HPA005149	P06727	APOA4	ns	ns	ns	0.0116089	0.73198	-0.0164035	0.135501	-0.0361857	0.375247	0.0525525	0.426602	D
HPA039229	Q6Q788	APOA5	ns	ns	ns	-0.0282308	0.305386	0.0407213	0.515151	-0.0477139	0.154595	0.0689408	0.800027	D
HPA049956	Q6Q788	APOA5	ns	ns	ns	-0.0649937	0.142451	0.0939644	0.846335	-0.055587	0.124331	0.0802878	0.912542	D
HPA063565	Q6Q788	APOA5	ns	ns	ns	-0.0568451	0.125645	0.0817705	0.900856	-0.0492267	0.203991	0.0709817	0.693697	D
HPA049793	P04114	APOB	ns	ns	ns	0.057797	0.364663	-0.0835783	0.438108	0.078532	0.200659	-0.113491	0.702261	D
HPA055096	P04114	APOB	ns	ns	ns	0.0208504	0.713494	-0.0300922	0.14661	0.016998	0.785252	-0.0245495	0.104916	D
HPA041667	Q0VD83	APOBR	ns	ns	ns	0.0394865	0.141707	-0.0568748	0.848607	0.00226671	0.915945	-0.00329097	0.0382046	D
HPA042093	Q0VD83	APOBR	ns	ns	ns	0.0217709	0.505163	-0.0315687	0.296568	-0.032189	0.43379	0.04607	0.346995	D
HPA056395	P02656	APOC3	ns	ns	ns	0.0307669	0.487559	-0.0444696	0.311973	0.00940635	0.84062	-0.013802	0.0745772	D
HPA065365	P02656	APOC3	ns	ns	ns	0.0777087	0.212161	-0.111941	0.673334	0.0672188	0.290203	-0.0967521	0.53917	D
HPA040520	P05090	APOD	ns	ns	ns	-0.0534122	0.0626968	0.0770899	1.20275	-0.0437392	0.0624754	0.0630445	1.20909	D
HPA065539	P02649	APOE	ns	ns	ns	0.0472819	0.307316	-0.0679935	0.512415	-0.033619	0.427888	0.0487637	0.370272	D
HPA063325	Q13790	APOF	ns	ns	ns	-0.000923264	0.978758	0.000900528	0.00932454	0.0203095	0.550351	-0.0296391	0.250896	D
HPA001654	P02749	APOH	ns	ns	ns	-0.0168279	0.475198	0.0245139	0.323126	-0.0448693	0.182278	0.0650362	0.742739	D
HPA003732	P02749	APOH	ns	ns	ns	-0.0467798	0.203119	0.0677072	0.69225	-0.0315437	0.450064	0.0458225	0.347924	D
HPA044180	O95445	APOM	ns	ns	ns	-0.0141503	0.566672	0.0204046	0.246668	-0.00861437	0.745553	0.0125553	0.127751	B
HPA051006	O95445	APOM	ns	ns	ns	0.0220039	0.643573	-0.0314982	0.191403	-0.0184175	0.567186	0.0266568	0.247744	B
HPA056226	O95445	APOM	ns	ns	ns	0.000287106	0.995893	-4.98e-05	0.00178711	-0.0109015	0.754989	0.0158134	0.121051	B
HPA026534	Q52LW3	ARHGAP29	ns	ns	ns	0.0187645	0.589294	-0.0270433	0.229668	0.0506566	0.236828	-0.0732479	0.616928	C
HPA059074	Q8WYA1	ARNTL2	ns	ns	ns	-0.0872588	0.0641799	0.125885	1.1926	-0.107956	0.0252525	0.15587	1.60693	C
HPA065355	Q8WYA1	ARNTL2	ns	ns	ns	-0.00476574	0.801273	0.00696482	0.0962195	0.0225471	0.495283	-0.0323294	0.306033	C
HPA036481	Q5FYB0	ARSJ	ns	ns	ns	0.0150914	0.621631	-0.0218386	0.206468	0.0244808	0.373009	-0.035257	0.428286	B
HPA051148	P52961	ART1	ns	ns	ns	0.047851	0.436931	-0.068902	0.359587	0.0654261	0.246698	-0.0942618	0.597736	C
HPA040879	Q93070	ART4	ns	ns	ns	0.0358894	0.24664	-0.0518188	0.607936	0.0014187	0.96581	-0.00208043	0.0149837	C
HPA038444	O95260	ATE1	ns	ns	ns	-0.0121303	0.881955	0.0177593	0.0545535	-0.0236906	0.564124	0.0343619	0.250025	C
HPA055069	P18846	ATF1	ns	ns	ns	0.0547671	0.632419	-0.0783999	0.198995	0.105871	0.291605	-0.152142	0.529247	C
HPA055406	P18846	ATF1	ns	ns	ns	0.0194385	0.581656	-0.0281833	0.235334	-0.0403627	0.338261	0.0578817	0.457045	C
HPA037422	P30530	AXL	ns	ns	ns	0.0249126	0.405683	-0.0360819	0.391813	0.00716508	0.781538	-0.0104629	0.107378	B
HPA040081	P54687	BCAT1	ns	ns	ns	-0.0389856	0.119504	0.0557914	0.922616	-0.0504288	0.0723424	0.0722325	1.13254	C
HPA048592	P54687	BCAT1	ns	ns	ns	-0.0315218	0.368073	0.0456958	0.434066	-0.0700211	0.163327	0.10123	0.791613	C
HPA059106	P54687	BCAT1	ns	ns	ns	0.0107563	0.851388	-0.0154263	0.0698724	0.0018426	0.980519	-0.00247553	0.00850852	C
HPA056104	P23560	BDNF	ns	ns	ns	-0.00229179	0.942828	0.00291003	0.0255674	-0.0177427	0.605673	0.0251831	0.219082	C
HPA054235	P51451	BLK	ns	ns	ns	-0.0334662	0.609388	0.047784	0.215106	-0.0141089	0.807563	0.0198136	0.0927351	C
HPA005711	Q9H2G9	BLZF1	ns	ns	ns	-0.0246839	0.470649	0.0354507	0.327303	-0.022298	0.440403	0.0322241	0.358589	C
HPA025703	Q9H2G9	BLZF1	ns	ns	ns	-0.0203661	0.697572	0.0294924	0.156411	-0.023325	0.682178	0.0337869	0.166417	C
HPA027331	Q9H2G9	BLZF1	ns	ns	ns	0.0179711	0.495866	-0.0256555	0.304636	-0.0297585	0.282576	0.0431597	0.552855	C
HPA067113	Q9H2G9	BLZF1	ns	ns	ns	0.037655	0.57077	-0.0544998	0.243539	0.0256073	0.714529	-0.0368625	0.142855	C
HPA058610	P12643	BMP2	ns	ns	ns	-0.066757	0.043216	0.0966316	1.36436	-0.0488599	0.0593785	0.0705633	1.21466	C
HPA059913	P12643	BMP2	ns	ns	ns	0.00802398	0.69823	-0.01151	0.156001	0.0120925	0.484781	-0.0173674	0.315696	C
HPA041077	P12644	BMP4	ns	ns	ns	-0.00754123	0.673789	0.0109821	0.171476	-0.005402	0.776278	0.00777154	0.10694	C
HPA066235	P12644	BMP4	ns	ns	ns	-0.0237397	0.311666	0.0343002	0.506311	-0.0309082	0.19776	0.0446912	0.706934	C
HPA062683	P22004	BMP6	ns	ns	ns	0.00662993	0.807986	-0.00949837	0.0925962	0.00220413	0.939017	-0.00306507	0.026662	C
HPA000512	P51813	BMX	ns	ns	ns	-0.0545135	0.392532	0.0786506	0.406125	-0.0731253	0.261716	0.105359	0.5776	C
HPA001048	P51813	BMX	ns	ns	ns	-0.0203264	0.501494	0.0293003	0.299734	-0.0616978	0.0794293	0.0891002	1.10288	C
HPA045739	Q5SWW7	C10orf55	ns	ns	ns	0.0809376	0.289354	-0.116564	0.538571	0.0575178	0.544769	-0.0828061	0.265428	C
HPA055347	Q8N8G6	C15orf54	ns	ns	ns	0.0091132	0.882547	-0.0131176	0.0542624	0.0133561	0.87681	-0.0191545	0.0570543	C
HPA028452	Q8NDD1	C1orf131	ns	ns	ns	0.0833486	0.184151	-0.120201	0.734826	0.0991774	0.0775072	-0.143264	1.11245	C
HPA029920	Q8NDD1	C1orf131	ns	ns	ns	-0.0770164	0.233766	0.111577	0.631218	-0.0630513	0.335616	0.091295	0.470574	C
HPA050076	Q8N268	C20orf197	ns	ns	ns	-0.0546547	0.266674	0.0787415	0.574019	-0.0298422	0.592067	0.0429549	0.228652	C
HPA046432	Q3SXR2	C3orf36	ns	ns	ns	0.0592531	0.0982051	-0.0852113	1.00787	0.0366059	0.135904	-0.0527767	0.871874	C
HPA000926	P04003	C4BPA	ns	ns	ns	-0.0606139	0.117679	0.0876332	0.9293	-0.0692584	0.0771322	0.100213	1.12091	B
HPA001578	P04003	C4BPA	ns	ns	ns	-0.0267289	0.311482	0.0387207	0.506567	-0.0594295	0.0338901	0.0859777	1.45758	B
HPA001845	P04003	C4BPA	ns	ns	ns	-0.0415614	0.10914	0.0600921	0.962015	-0.0490394	0.163048	0.070972	0.785381	B
HPA051620	P20851	C4BPB	ns	ns	ns	-0.0109751	0.83674	0.0158385	0.0774093	-0.0189083	0.670218	0.0272812	0.165327	B
HPA062357	P20851	C4BPB	ns	ns	ns	-0.0379272	0.429879	0.0547645	0.366654	-0.0190994	0.745395	0.0277134	0.127684	B
HPA051506	Q9BY67	CADM1	ns	ns	ns	0.00158137	0.931948	-0.0022643	0.0306085	0.0168947	0.427618	-0.0244025	0.351791	B
HPA007586	Q16602	CALCRL	ns	ns	ns	0.0142682	0.725761	-0.0204279	0.139206	0.0464841	0.247591	-0.0669745	0.609286	C
HPA034969	Q8N5C1	CALHM5	ns	ns	ns	0.0836487	0.0302201	-0.120716	1.5197	-0.0110062	0.708084	0.0158177	0.150296	C
HPA034970	Q8N5C1	CALHM5	ns	ns	ns	0.0381459	0.0903946	-0.0548787	1.04386	-0.00898366	0.828225	0.0132456	0.0772431	C
HPA055419	Q8N5C1	CALHM5	ns	ns	ns	0.0226874	0.56097	-0.0325603	0.25106	0.00699923	0.784564	-0.00990787	0.105991	C
HPA042524	Q96M63	CCDC114	ns	ns	ns	-0.0176807	0.705009	0.025349	0.151805	0.0348703	0.474316	-0.050427	0.325163	C
HPA062146	Q96M63	CCDC114	ns	ns	ns	0.00234011	0.926584	-0.00330711	0.0331152	0.018037	0.515818	-0.025883	0.284219	C
HPA028584	Q86UF4	CCDC190	ns	ns	ns	0.0544029	0.421027	-0.0784717	0.37569	0.0807659	0.210442	-0.116452	0.680647	C
HPA028592	Q86UF4	CCDC190	ns	ns	ns	-0.0445599	0.126673	0.0645417	0.897316	-0.000762987	0.983463	0.00127178	0.00728819	C
HPA042909	O15467	CCL16	ns	ns	ns	0.0146291	0.603056	-0.0211419	0.219643	-0.0140041	0.694188	0.0199473	0.151929	C
HPA051577	O15467	CCL16	ns	ns	ns	-0.114873	0.087634	0.166138	1.05733	-0.0785803	0.220498	0.113784	0.639797	C
HPA068091	O15467	CCL16	ns	ns	ns	-0.00457996	0.880971	0.0065974	0.0550385	-0.0603946	0.141923	0.0872916	0.852685	C
HPA040876	Q92583	CCL17	ns	ns	ns	0.151993	0.0623712	-0.219242	1.20502	0.168261	0.100663	-0.242716	1.0004	C
HPA058037	Q92583	CCL17	ns	ns	ns	0.0274547	0.73244	-0.0397064	0.135228	0.0552507	0.520073	-0.0797503	0.285785	C
HPA010552	P13501	CCL5	ns	ns	ns	0.107852	0.1988	-0.155326	0.701584	0.219665	0.0555549	-0.316095	1.25977	B
HPA045228	P80098	CCL7	ns	ns	ns	-0.00231469	0.968012	0.00339947	0.0141194	-0.00539701	0.914064	0.00804433	0.0385391	B
HPA026934	P32246	CCR1	ns	ns	ns	-0.00764851	0.813642	0.01089	0.0895665	-0.0235867	0.392548	0.0338693	0.408724	C
HPA065477	P32246	CCR1	ns	ns	ns	-0.040399	0.167623	0.058044	0.775665	-0.00708445	0.760643	0.0100842	0.118031	C
HPA044929	P51677	CCR3	ns	ns	ns	-0.00419134	0.88022	0.00603043	0.0554087	0.0136909	0.661766	-0.019793	0.180298	C
HPA008992	Q6YHK3	CD109	ns	ns	ns	-0.0222174	0.405098	0.032053	0.39244	0.0111234	0.750563	-0.0160243	0.124818	C
HPA002839	Q9NZQ7	CD274	ns	ns	ns	0.018685	0.339391	-0.0268817	0.469299	0.0258975	0.16174	-0.0374199	0.769089	C
HPA003528	Q9NZQ7	CD274	ns	ns	ns	0.0105353	0.686664	-0.0153178	0.163256	-0.0172025	0.604704	0.0247194	0.216382	C
HPA005484	Q9NZQ7	CD274	ns	ns	ns	0.0498848	0.205986	-0.0721795	0.686161	0.0465322	0.276305	-0.0673653	0.562547	C
HPA063154	Q9NZQ7	CD274	ns	ns	ns	-0.0384075	0.37782	0.0556012	0.422716	-0.0844946	0.116906	0.122231	0.913783	C
HPA001007	P29965	CD40LG	ns	ns	ns	-0.0154784	0.849192	0.022546	0.070994	0.0349813	0.525805	-0.0504067	0.273193	C
HPA001371	P29965	CD40LG	ns	ns	ns	-0.0090167	0.737836	0.012972	0.13204	-0.0205102	0.428444	0.0297061	0.367528	C
HPA045827	P29965	CD40LG	ns	ns	ns	0.0362172	0.166951	-0.0522912	0.777412	-4.4e-05	0.998821	-0.000163064	0.000482168	C
HPA010088	P08962	CD63	ns	ns	ns	-0.016911	0.730616	0.0243261	0.136311	0.00694264	0.865669	-0.0099986	0.0630061	C
HPA041454	Q01151	CD83	ns	ns	ns	0.0204527	0.537992	-0.0292676	0.269224	0.0114823	0.60056	-0.016431	0.221759	C
HPA043887	Q01151	CD83	ns	ns	ns	-0.011718	0.603285	0.0169606	0.219478	-0.0379877	0.171517	0.0548635	0.765681	C
HPA005677	P21926	CD9	ns	ns	ns	0.00228596	0.922635	-0.00336174	0.0349701	-0.0241783	0.349876	0.0348245	0.457068	C
HPA009000	Q9NPY3	CD93	ns	ns	ns	0.00699922	0.783888	-0.0100177	0.105746	0.0122263	0.590976	-0.0177073	0.221966	D
HPA009300	Q9NPY3	CD93	ns	ns	ns	-0.0271253	0.478982	0.0396308	0.319681	-0.0358628	0.436749	0.0523065	0.361456	D
HPA039906	Q86UT8	CENATAC	ns	ns	ns	0.0153591	0.553046	-0.0221539	0.257239	0.0101025	0.755408	-0.0146771	0.116216	C
HPA023430	Q53EZ4	CEP55	ns	ns	ns	0.0262483	0.208961	-0.0377723	0.679935	-0.000996056	0.953827	0.00148895	0.0202973	C
HPA053078	Q53EZ4	CEP55	ns	ns	ns	-0.020019	0.525189	0.0288158	0.279684	-0.0127103	0.744593	0.0182594	0.127704	C
HPA038275	Q70JA7	CHSY3	ns	ns	ns	0.0132281	0.503323	-0.0192853	0.298153	-0.0244222	0.213303	0.0351087	0.64445	B
HPA044612	Q70JA7	CHSY3	ns	ns	ns	0.00772821	0.854178	-0.0107897	0.0684517	-0.00395136	0.868785	0.00592282	0.0614339	B
HPA039468	Q86T13	CLEC14A	ns	ns	ns	-0.031028	0.583253	0.0442786	0.234143	-0.0573073	0.437481	0.0821878	0.346807	C
HPA066399	Q86T13	CLEC14A	ns	ns	ns	0.0203367	0.584166	-0.0295552	0.233464	-0.0202984	0.652053	0.0290654	0.183534	C
HPA035671	Q7Z7G1	CLNK	ns	ns	ns	0.0203174	0.522066	-0.0292918	0.282274	-0.0101752	0.831149	0.0143566	0.0765648	C
HPA035672	Q7Z7G1	CLNK	ns	ns	ns	0.00850121	0.756317	-0.0123688	0.121296	0.038206	0.248464	-0.0550923	0.601918	C
HPA035149	P27658	COL8A1	ns	ns	ns	0.00829964	0.777355	-0.0121766	0.109381	0.0200722	0.379291	-0.0291325	0.423501	B
HPA053107	P27658	COL8A1	ns	ns	ns	0.0125699	0.451785	-0.0181721	0.345068	0.00559064	0.705351	-0.00810214	0.141612	B
HPA004146	Q96IY4	CPB2	ns	ns	ns	-0.0246715	0.19025	0.0356195	0.720676	0.0142329	0.522598	-0.0205411	0.282454	A
HPA048375	Q8N436	CPXM2	ns	ns	ns	-0.0301082	0.634139	0.0436958	0.197815	-0.0242879	0.605885	0.0353407	0.218993	B
HPA065096	Q8N436	CPXM2	ns	ns	ns	0.0442019	0.337272	-0.0637514	0.47202	0.0301652	0.441954	-0.0435294	0.356747	B
HPA007688	Q9NQ79	CRTAC1	ns	ns	ns	0.033095	0.130881	-0.047407	0.883122	0.0222415	0.203852	-0.0317678	0.695273	C
HPA008175	Q9NQ79	CRTAC1	ns	ns	ns	0.0345945	0.413329	-0.0491267	0.383704	-0.00299761	0.945959	0.00505898	0.0241654	C
HPA030948	Q9Y4K1	CRYBG1	ns	ns	ns	0.134699	0.0462176	-0.193989	1.33519	0.0794075	0.215302	-0.114705	0.671851	C
HPA030949	Q9Y4K1	CRYBG1	ns	ns	ns	-0.0685197	0.280996	0.0984718	0.551301	-0.109411	0.115543	0.157455	0.941977	C
HPA039288	P04141	CSF2	ns	ns	ns	0.00425315	0.855269	-0.00603411	0.0678973	0.0342887	0.127289	-0.0494087	0.902182	C
HPA048058	P04141	CSF2	ns	ns	ns	-0.0487846	0.233465	0.0704102	0.631779	-0.0149601	0.719898	0.0217036	0.143551	C
HPA057404	P04141	CSF2	ns	ns	ns	-0.0131998	0.600289	0.0191089	0.22164	-0.00134891	0.955777	0.00210235	0.0187872	C
HPA001412	P09919	CSF3	ns	ns	ns	0.0050847	0.855094	-0.00751421	0.0679861	0.0502094	0.158233	-0.0727049	0.806595	D
HPA007301	Q9P2B4	CTTNBP2NL	ns	ns	ns	-0.038417	0.35516	0.0556074	0.449576	0.0108158	0.860493	-0.0157934	0.0645363	C
HPA007328	Q9P2B4	CTTNBP2NL	ns	ns	ns	0.0404016	0.247055	-0.0582658	0.607206	0.0610283	0.121982	-0.0881866	0.920506	C
HPA040361	P78423	CX3CL1	ns	ns	ns	-0.00709623	0.769272	0.0103006	0.11392	-0.0350973	0.146452	0.0508874	0.837214	B
HPA046579	P02778	CXCL10	ns	ns	ns	0.0326646	0.35718	-0.0468951	0.447113	-0.00752987	0.782966	0.010992	0.105998	B
HPA054954	P02778	CXCL10	ns	ns	ns	0.00961022	0.800149	-0.0136778	0.0968293	0.00173836	0.958035	-0.00236665	0.0187215	B
HPA048978	P48061	CXCL12	ns	ns	ns	0.0159194	0.645949	-0.0232329	0.189802	-0.0275647	0.485886	0.039555	0.312761	C
HPA065474	P42830	CXCL5	ns	ns	ns	-0.0128796	0.742381	0.0182506	0.129373	-0.0145804	0.737126	0.0206741	0.131626	B
HPA048879	P80162	CXCL6	ns	ns	ns	0.0391859	0.378287	-0.056347	0.422178	0.0293448	0.461207	-0.042087	0.335946	B
HPA045822	P10145	CXCL8	ns	ns	ns	0.0205878	0.744567	-0.0298959	0.128096	0.0196207	0.792543	-0.02844	0.101502	B
HPA057179	P10145	CXCL8	ns	ns	ns	0.0059125	0.902605	-0.00854553	0.0445021	-0.0341738	0.442646	0.0493039	0.354636	B
HPA031991	P25024	CXCR1	ns	ns	ns	0.0297295	0.286004	-0.0428025	0.543627	0.0544298	0.118418	-0.0785793	0.933549	C
HPA031993	P25024	CXCR1	ns	ns	ns	0.0106422	0.824568	-0.0155954	0.0837737	0.0214744	0.601729	-0.0312835	0.21443	C
HPA064353	P25024	CXCR1	ns	ns	ns	0.0115923	0.721941	-0.0166621	0.141498	0.0181823	0.59759	-0.0261486	0.221836	C
HPA031999	P25025	CXCR2	ns	ns	ns	0.0110358	0.689989	-0.0159453	0.161158	0.0217478	0.461445	-0.031499	0.33779	C
HPA032016	P25025	CXCR2	ns	ns	ns	-0.0244818	0.670821	0.0352841	0.173393	-0.044689	0.565311	0.0644186	0.249339	C
HPA008401	Q9NS75	CYSLTR2	ns	ns	ns	-0.0316787	0.622926	0.046158	0.205564	-0.0127883	0.636589	0.0186279	0.194195	C
HPA008605	Q9NS75	CYSLTR2	ns	ns	ns	-0.079714	0.507934	0.115391	0.294193	-0.10284	0.430268	0.149033	0.367737	C
HPA046528	Q9NS75	CYSLTR2	ns	ns	ns	-0.0092086	0.874586	0.0133692	0.0581973	-0.0898574	0.155134	0.129868	0.81547	C
HPA021072	Q5VWQ8	DAB2IP	ns	ns	ns	0.0726959	0.0346215	-0.105111	1.46065	0.10394	0.0370113	-0.150197	1.4421	D
HPA036977	Q5VWQ8	DAB2IP	ns	ns	ns	-0.042154	0.0949197	0.0607184	1.02264	-0.0458792	0.0772911	0.0661135	1.10504	D
HPA017167	P52429	DGKE	ns	ns	ns	-0.0722937	0.145032	0.104133	0.838537	-0.00701654	0.879562	0.00985822	0.0552309	B
HPA004917	Q9NSV4	DIAPH3	ns	ns	ns	0.00700306	0.781173	-0.0100078	0.107253	-0.0161151	0.428559	0.0232983	0.370241	B
HPA032152	Q9NSV4	DIAPH3	ns	ns	ns	0.0226348	0.338912	-0.0325725	0.469913	0.0126729	0.68648	-0.0183189	0.156246	B
HPA002806	Q9H7Y0	DIPK2B	ns	ns	ns	-0.0830316	0.268482	0.119472	0.571084	-0.0878672	0.24182	0.126394	0.618241	C
HPA054105	Q9Y2H0	DLGAP4	ns	ns	ns	0.0124722	0.674964	-0.0179868	0.17072	0.0667571	0.0538837	-0.0963071	1.25838	C
HPA056378	Q9Y2H0	DLGAP4	ns	ns	ns	-0.0592997	0.136832	0.085629	0.863813	-0.0498256	0.114632	0.0719474	0.945307	C
HPA031976	P05305	EDN1	ns	ns	ns	0.0789637	0.209161	-0.114105	0.679518	0.0479605	0.387069	-0.0693773	0.415115	C
HPA055622	P05305	EDN1	ns	ns	ns	-0.0210898	0.53454	0.0301702	0.27202	-0.0303973	0.469073	0.0436188	0.33092	C
HPA068325	P05305	EDN1	ns	ns	ns	0.0715201	0.142988	-0.103212	0.844702	0.0508134	0.264112	-0.0732408	0.579222	C
HPA023109	Q8N7B9	EFCAB3	ns	ns	ns	-0.00521795	0.896843	0.00731553	0.0472837	0.0238059	0.566499	-0.0345364	0.248409	C
HPA023317	Q8N7B9	EFCAB3	ns	ns	ns	-0.00815778	0.866859	0.011862	0.0620513	-0.0129784	0.816322	0.0187793	0.0862011	C
HPA030717	Q8N7B9	EFCAB3	ns	ns	ns	0.00946293	0.851709	-0.0138323	0.0697088	0.0276018	0.546159	-0.0400079	0.26381	C
HPA046862	Q8N7B9	EFCAB3	ns	ns	ns	-0.0934451	0.087461	0.134848	1.05819	-0.0568983	0.357201	0.0821077	0.450244	C
HPA062231	Q12805	EFEMP1	ns	ns	ns	0.0367088	0.431892	-0.0525466	0.364625	0.0438267	0.400618	-0.0626077	0.400017	C
HPA035307	Q5JVL4	EFHC1	ns	ns	ns	0.0193466	0.508128	-0.0280045	0.294027	0.00029259	0.993583	-0.000658294	0.00279581	C
HPA043442	Q5JVL4	EFHC1	ns	ns	ns	0.0401798	0.2151	-0.0579554	0.667359	0.0370643	0.391229	-0.0535527	0.403361	C
HPA066836	P08246	ELANE	ns	ns	ns	-0.0394085	0.315758	0.0567959	0.500645	-0.0599633	0.117883	0.0865373	0.930399	B
HPA027572	P01588	EPO	ns	ns	ns	0.0138634	0.757501	-0.0201154	0.120617	0.000495777	0.991442	-0.000864668	0.00376568	B
HPA019237	Q9UBC2	EPS15L1	ns	ns	ns	9.4e-05	0.997689	-0.000158685	0.00100475	-0.0271125	0.357766	0.0391052	0.449123	D
HPA055309	Q9UBC2	EPS15L1	ns	ns	ns	-0.0387161	0.447784	0.055975	0.348931	0.0306758	0.619416	-0.0443613	0.208357	D
HPA003275	P11308	ERG	ns	ns	ns	0.0106831	0.662831	-0.0153376	0.178597	-0.016243	0.666656	0.0236984	0.17719	D
HPA046598	P11308	ERG	ns	ns	ns	0.00164566	0.956046	-0.00193997	0.0195214	-0.0262006	0.525852	0.0379043	0.277698	D
HPA039363	P30040	ERP29	ns	ns	ns	-0.0132538	0.370174	0.0191021	0.431594	-0.0371444	0.123314	0.0537488	0.913616	C
HPA063781	Q9BS26	ERP44	ns	ns	ns	-0.0357473	0.20329	0.0515169	0.691884	-0.00665856	0.797879	0.0094686	0.0978527	C
HPA005787	Q9NQ30	ESM1	ns	ns	ns	0.000322077	0.988639	-0.000486562	0.00496242	0.00775157	0.757009	-0.0112451	0.120158	C
HPA015110	P58658	EVA1C	ns	ns	ns	0.0408469	0.334875	-0.0588124	0.475118	0.0653691	0.226712	-0.0942522	0.639652	C
HPA015720	P58658	EVA1C	ns	ns	ns	-0.0414452	0.449016	0.0596515	0.347738	-0.0178221	0.706299	0.0256005	0.151549	C
HPA029944	P58658	EVA1C	ns	ns	ns	0.0383322	0.187124	-0.0553615	0.727871	0.012632	0.676469	-0.018413	0.170367	C
HPA029945	P58658	EVA1C	ns	ns	ns	0.0760404	0.0821344	-0.109723	1.08548	0.0480324	0.216694	-0.0693876	0.668987	C
HPA059525	P00742	F10	ns	ns	ns	0.00185357	0.952889	-0.0029566	0.0209576	7.21e-05	0.998385	-0.000251709	0.000752708	C
HPA063273	P00742	F10	ns	ns	ns	-0.0226	0.323891	0.0325159	0.489601	-0.0290442	0.1459	0.0418003	0.84249	C
HPA056201	P03951	F11	ns	ns	ns	0.0114403	0.613031	-0.0164924	0.212518	0.0111852	0.742189	-0.0162246	0.1295	A
HPA058830	P03951	F11	ns	ns	ns	0.0138931	0.604141	-0.0202034	0.218862	-0.000512402	0.984898	0.000495727	0.00665241	A
HPA067405	P03951	F11	ns	ns	ns	0.050587	0.219647	-0.0726939	0.658275	0.0676844	0.0243591	-0.0974455	1.58856	A
HPA067557	P03951	F11	ns	ns	ns	0.0906452	0.115452	-0.13077	0.9376	0.0638455	0.130014	-0.0922247	0.874736	A
HPA043616	Q9Y624	F11R	ns	ns	ns	0.0534405	0.186053	-0.0770642	0.730363	0.048134	0.298145	-0.0693619	0.526514	C
HPA061700	Q9Y624	F11R	ns	ns	ns	0.025834	0.599398	-0.0370471	0.222285	0.0224057	0.713064	-0.0323227	0.146993	C
HPA001597	P00488	F13A1	ns	ns	ns	-0.00289162	0.925058	0.0042245	0.0338308	-0.0453292	0.242346	0.0653903	0.612202	A
HPA001804	P00488	F13A1	ns	ns	ns	0.00536208	0.892608	-0.00753609	0.0493391	0.0478912	0.371053	-0.0690202	0.432501	A
HPA047903	P00488	F13A1	ns	ns	ns	0.0429661	0.148131	-0.0620253	0.829355	0.0792194	0.0532489	-0.114362	1.28426	A
HPA003827	P05160	F13B	ns	ns	ns	-0.0303742	0.227882	0.0439104	0.642289	-0.0278468	0.375677	0.0403129	0.428198	C
HPA027563	P05160	F13B	ns	ns	ns	-0.0240225	0.302237	0.034498	0.519652	-0.0170716	0.58273	0.0244767	0.233357	C
HPA052139	P05160	F13B	ns	ns	ns	0.0078605	0.877822	-0.0110941	0.0565935	0.0106779	0.833162	-0.0154109	0.0786393	C
HPA051476	P00734	F2	ns	ns	ns	-0.062532	0.0802222	0.0899737	1.09571	-0.0380787	0.171141	0.0547385	0.768039	A
HPA054698	P00734	F2	ns	ns	ns	-0.0116434	0.649399	0.0169274	0.187488	-0.018258	0.455629	0.0265468	0.343536	A
HPA049045	P25116	F2R	ns	ns	ns	-0.0655657	0.0493087	0.0945085	1.30708	-0.0586598	0.115313	0.0846316	0.940777	C
HPA052785	P55085	F2RL1	ns	ns	ns	-0.00330421	0.903172	0.00467368	0.0442294	-0.0372931	0.346313	0.0536257	0.456186	C
HPA019328	Q96RI0	F2RL3	ns	ns	ns	-0.0358952	0.60778	0.0520672	0.216253	0.00210926	0.973433	-0.0031141	0.0113808	C
HPA031401	Q96RI0	F2RL3	ns	ns	ns	-0.0266963	0.527789	0.0383364	0.27754	-0.00646554	0.882068	0.00946677	0.0546086	C
HPA042340	Q96RI0	F2RL3	ns	ns	ns	-0.0601437	0.427261	0.0862248	0.369307	-0.0707608	0.372333	0.10155	0.427219	C
HPA058724	Q96RI0	F2RL3	ns	ns	ns	-0.140117	0.110342	0.201863	0.957259	-0.169594	0.059178	0.244593	1.22164	C
HPA049292	P13726	F3	ns	ns	ns	-0.00513048	0.935638	0.00748716	0.0288923	-0.000342893	0.996199	0.000524437	0.00168525	C
HPA002036	P12259	F5	ns	ns	ns	-0.0139957	0.719983	0.0205156	0.142678	-0.0109144	0.747068	0.0160589	0.127369	D
HPA005942	P12259	F5	ns	ns	ns	0.00799965	0.82785	-0.0111907	0.0820484	0.00209235	0.944568	-0.00273478	0.0249034	D
HPA050035	P12259	F5	ns	ns	ns	0.0210147	0.559527	-0.0300097	0.252179	0.000259783	0.993132	-0.00012509	0.00299038	D
HPA063808	P08709	F7	ns	ns	ns	0.0423785	0.419737	-0.0614383	0.377023	0.0440046	0.44041	-0.0638577	0.345377	B
HPA000284	P00451	F8	ns	ns	ns	0.0107351	0.783007	-0.0154026	0.106234	0.00669759	0.897857	-0.00978043	0.0464819	A
HPA042729	Q9H5Z6	FAM124B	ns	ns	ns	-0.000537942	0.9943	0.000804204	0.00248253	0.034619	0.619154	-0.0501546	0.20788	C
HPA048345	Q8N2R8	FAM43A	ns	ns	ns	0.0606571	0.20027	-0.087674	0.698385	0.0545217	0.348887	-0.0787827	0.457833	B
HPA064589	Q8N2R8	FAM43A	ns	ns	ns	0.0460457	0.236225	-0.0664731	0.626674	0.0412354	0.448368	-0.0595116	0.341106	B
HPA056898	Q6V0I7	FAT4	ns	ns	ns	0.0342456	0.398276	-0.0493129	0.399816	-0.0316249	0.478115	0.0458007	0.320851	B
HPA025287	Q8WUP2	FBLIM1	ns	ns	ns	0.0334936	0.0827224	-0.0483115	1.08238	0.018201	0.307138	-0.0263842	0.51478	C
HPA008928	P06734	FCER2	ns	ns	ns	0.0258549	0.342486	-0.0374384	0.465357	-0.00388431	0.901129	0.00553006	0.0449944	C
HPA017162	P06734	FCER2	ns	ns	ns	0.0241403	0.67703	-0.0345923	0.169392	0.0196051	0.737833	-0.0281993	0.128465	C
HPA067430	P06734	FCER2	ns	ns	ns	0.0370835	0.239878	-0.0533438	0.62001	0.0380852	0.389794	-0.0547569	0.41055	C
HPA010718	P12318	FCGR2A	ns	ns	ns	0.00155182	0.980594	-0.00162745	0.00851076	0.00102656	0.985749	-0.000872177	0.00627524	B
HPA010776	P12318	FCGR2A	ns	ns	ns	0.0450025	0.574384	-0.0647531	0.240798	0.0335261	0.408832	-0.0482475	0.389967	B
HPA051370	P02671	FGA	ns	ns	ns	0.0178441	0.507932	-0.0254814	0.294194	-0.0353108	0.296425	0.0512472	0.531809	A
HPA064755	P02671	FGA	ns	ns	ns	0.0188305	0.474419	-0.0269113	0.323838	-0.0186757	0.557808	0.0272312	0.255109	A
HPA065502	P09038	FGF2	ns	ns	ns	0.0251958	0.546714	-0.0366234	0.26224	-0.00380989	0.936587	0.00507809	0.0277253	C
HPA019229	Q14314	FGL2	ns	ns	ns	0.00670372	0.87692	-0.0094858	0.05704	0.042698	0.450142	-0.0617045	0.336635	C
HPA055365	Q01543	FLI1	ns	ns	ns	0.0255173	0.308164	-0.0366013	0.511217	0.0261531	0.41702	-0.0377728	0.375911	B
HPA065030	Q01543	FLI1	ns	ns	ns	0.0199028	0.720951	-0.028732	0.142094	-0.011436	0.856814	0.0164744	0.0674196	B
HPA065261	Q01543	FLI1	ns	ns	ns	0.00768973	0.817188	-0.0109624	0.0876781	0.0315116	0.365546	-0.0455118	0.427195	B
HPA062635	O43155	FLRT2	ns	ns	ns	-0.0244031	0.298588	0.035173	0.524928	-0.0330769	0.34236	0.0476949	0.466355	C
HPA047848	Q99958	FOXC2	ns	ns	ns	0.0190925	0.422466	-0.0273225	0.374208	-0.00810265	0.828074	0.011795	0.082021	C
HPA065354	Q99958	FOXC2	ns	ns	ns	-0.0472042	0.149451	0.0681366	0.8255	-0.00423931	0.898515	0.00612879	0.0467094	C
HPA011650	Q7Z6J6	FRMD5	ns	ns	ns	0.0390102	0.479757	-0.0563064	0.318979	0.00609844	0.89094	-0.00891583	0.0500688	C
HPA011746	Q7Z6J6	FRMD5	ns	ns	ns	-0.0474514	0.243131	0.0688202	0.61416	-0.017013	0.500305	0.0247708	0.30272	C
HPA041602	P02792	FTL	ns	ns	ns	-0.0133193	0.484396	0.0192339	0.314799	-0.0190129	0.563124	0.0275308	0.250995	C
HPA051551	Q8N3T1	GALNT15	ns	ns	ns	0.0351028	0.514229	-0.0503399	0.288844	0.0119376	0.720596	-0.0171105	0.140046	C
HPA056080	Q14393	GAS6	ns	ns	ns	-0.0278313	0.451121	0.040078	0.345707	-0.0123629	0.7131	0.0177864	0.147562	D
HPA000232	P15976	GATA1	ns	ns	ns	0.0597752	0.213902	-0.0860589	0.669785	0.0458062	0.303373	-0.066057	0.518496	B
HPA000233	P15976	GATA1	ns	ns	ns	0.0178304	0.668369	-0.0257734	0.174984	0.0325365	0.475062	-0.0470293	0.324842	B
HPA000890	P15976	GATA1	ns	ns	ns	0.0591301	0.5099	-0.084849	0.292515	0.061452	0.458848	-0.0883879	0.340651	B
HPA018468	Q9NR23	GDF3	ns	ns	ns	-0.0126683	0.586085	0.0182382	0.23204	-0.0244739	0.410125	0.0352148	0.38973	C
HPA045206	Q6KF10	GDF6	ns	ns	ns	0.0959277	0.188179	-0.138408	0.725429	0.124637	0.0794117	-0.179672	1.10487	C
HPA051822	Q7Z4P5	GDF7	ns	ns	ns	-0.0743725	0.122642	0.107296	0.911362	-0.0624272	0.214606	0.0899907	0.672095	C
HPA045026	Q9HCC8	GDPD2	ns	ns	ns	-0.00902239	0.842711	0.0127667	0.0743213	-0.0230765	0.679258	0.0330646	0.165196	C
HPA047675	Q03113	GNA12	ns	ns	ns	0.0648947	0.257402	-0.0933117	0.589388	0.0254538	0.67036	-0.0365445	0.174546	C
HPA054229	Q03113	GNA12	ns	ns	ns	0.0345781	0.381675	-0.0500659	0.418306	-0.0192623	0.724309	0.0275176	0.140368	C
HPA010087	Q14344	GNA13	ns	ns	ns	-0.0282407	0.519517	0.0406521	0.2844	-0.0195525	0.711562	0.0281514	0.14846	B
HPA050978	P30679	GNA15	ns	ns	ns	-0.01722	0.724153	0.0246264	0.14017	-0.00675648	0.917315	0.00955729	0.0367706	C
HPA018122	O95467;P63092;P84996;Q5JWF2	GNAS	ns	ns	ns	0.0281772	0.226284	-0.0405669	0.645345	0.0174663	0.429873	-0.025203	0.365075	B
HPA027479	O95467;P63092;P84996;Q5JWF2	GNAS	ns	ns	ns	-0.0101826	0.650527	0.0147322	0.186735	0.00447429	0.850885	-0.00659201	0.070316	B
HPA028386	O95467;P63092;P84996;Q5JWF2	GNAS	ns	ns	ns	-0.0018114	0.952107	0.00257397	0.0213141	-0.0411921	0.338766	0.0591045	0.458062	B
HPA048381	P40197	GP5	ns	ns	ns	0.0331028	0.48459	-0.0476245	0.314626	0.022518	0.695188	-0.0323429	0.158876	C
HPA064082	P40197	GP5	ns	ns	ns	-0.0134186	0.623364	0.019288	0.205259	-0.0205575	0.614859	0.0297193	0.212076	C
HPA065071	P40197	GP5	ns	ns	ns	-0.0083347	0.927316	0.0122064	0.0327722	0.0447343	0.52536	-0.0644253	0.281168	C
HPA048214	Q9HCN6	GP6	ns	ns	ns	0.0181792	0.489796	-0.0262424	0.309985	0.0141801	0.673078	-0.0205163	0.171776	A
HPA060965	Q9HCN6	GP6	ns	ns	ns	0.0262804	0.552281	-0.0378607	0.25784	-0.0555061	0.231112	0.0802631	0.637908	A
HPA066482	Q9HCN6	GP6	ns	ns	ns	-0.00653889	0.937811	0.00916935	0.0278848	0.00553951	0.949049	-0.00826093	0.0228011	A
HPA054665	P14770	GP9	ns	ns	ns	-0.0142468	0.860315	0.0208107	0.0653425	-0.0563831	0.517234	0.081639	0.271648	B
HPA063182	P14770	GP9	ns	ns	ns	0.00877321	0.766319	-0.0126812	0.11559	0.0184829	0.395474	-0.0266805	0.405259	B
HPA039943	Q14439	GPR176	ns	ns	ns	-0.0438715	0.187399	0.063176	0.727233	-0.012865	0.662922	0.0185801	0.174919	C
HPA039979	Q14439	GPR176	ns	ns	ns	0.0490412	0.222556	-0.0708009	0.652561	0.0378764	0.349816	-0.0546831	0.459414	C
HPA013783	P32249	GPR183	ns	ns	ns	-0.0376849	0.62465	0.0544229	0.204363	-0.0407863	0.622488	0.0590159	0.206197	C
HPA013784	P32249	GPR183	ns	ns	ns	-0.0140067	0.728344	0.0203223	0.137664	-0.0081637	0.869435	0.0117898	0.0610791	C
HPA028847	P32249	GPR183	ns	ns	ns	0.0982976	0.0221468	-0.141632	1.65469	0.0408584	0.256204	-0.0588444	0.593934	C
HPA047847	P22352	GPX3	ns	ns	ns	-0.0327637	0.351685	0.0474651	0.453846	-0.000861824	0.985185	0.00132617	0.00649148	B
HPA062579	P22352	GPX3	ns	ns	ns	0.158899	0.0268292	-0.228881	1.57139	0.0826667	0.162322	-0.118846	0.78431	B
HPA067055	P22352	GPX3	ns	ns	ns	-0.101066	0.0271165	0.14553	1.56677	-0.081846	0.0375487	0.117888	1.4276	B
HPA036720	Q8TED1	GPX8	ns	ns	ns	-0.0242958	0.786078	0.0351002	0.104534	-0.0320179	0.475249	0.0463254	0.324445	B
HPA036721	Q8TED1	GPX8	ns	ns	ns	0.0147651	0.721968	-0.0211881	0.141482	-0.0186675	0.513505	0.0270124	0.29136	B
HPA042431	O15544	GR6 / C3orf27	ns	ns	ns	-0.0147697	0.725327	0.0216811	0.139466	-0.00207095	0.943288	0.00315378	0.0250234	D
HPA023670	Q9BYG8	GSDMC	ns	ns	ns	-0.0222795	0.504488	0.0322428	0.297149	0.00775173	0.871964	-0.011267	0.0593433	D
HPA026317	Q9BYG8	GSDMC	ns	ns	ns	0.0283714	0.604876	-0.0407755	0.218334	0.0328564	0.538929	-0.0474984	0.270164	D
HPA021074	Q14520	HABP2	ns	ns	ns	-0.0634657	0.0261746	0.0913479	1.58212	-0.0534581	0.109468	0.0771626	0.967864	B
HPA037539	P55084	HADHB	ns	ns	ns	-0.0151813	0.582189	0.0219439	0.234936	-0.028352	0.487177	0.0411864	0.312626	C
HPA037540	P55084	HADHB	ns	ns	ns	-0.023894	0.334748	0.0341785	0.475282	0.00582594	0.833287	-0.0084967	0.0792082	C
HPA066099	P55084	HADHB	ns	ns	ns	-0.0545861	0.579122	0.078567	0.23723	-0.0698848	0.276543	0.10078	0.55505	C
HPA045254	P81172	HAMP	ns	ns	ns	-0.0285486	0.529463	0.0413184	0.276164	-0.00953914	0.854951	0.0137497	0.0681315	D
HPA065275	P81172	HAMP	ns	ns	ns	-0.0313166	0.667946	0.0454561	0.175259	-0.025363	0.710416	0.0369373	0.146679	D
HPA052080	Q92839	HAS1	ns	ns	ns	0.0026616	0.931365	-0.00379188	0.0308801	-0.0338707	0.412009	0.0485491	0.379957	C
HPA060273	Q92839	HAS1	ns	ns	ns	0.0292671	0.665812	-0.0420245	0.176648	0.0208641	0.717031	-0.0298935	0.144486	C
HPA067602	Q92839	HAS1	ns	ns	ns	0.0253075	0.327753	-0.0364149	0.484453	0.00535679	0.814193	-0.00766049	0.0894589	C
HPA051563	Q96QV1	HHIP	ns	ns	ns	-0.00860171	0.816322	0.0121803	0.0881382	-0.0193158	0.639566	0.0277686	0.195353	B
HPA067457	P15822	HIVEP1	ns	ns	ns	-0.00991532	0.690783	0.0144623	0.160658	-0.00105475	0.955717	0.00159994	0.0193385	A
HPA051677	Q96RW7	HMCN1	ns	ns	ns	0.0171513	0.576791	-0.0247832	0.238982	0.00798162	0.746773	-0.0113964	0.121513	C
HPA039076	P52926	HMGA2	ns	ns	ns	0.0204052	0.352399	-0.0293533	0.452965	0.005215	0.791617	-0.00752445	0.101386	C
HPA056516	P31942	HNRNPH3	ns	ns	ns	-0.11519	0.131372	0.165438	0.881498	-0.0430843	0.497307	0.0622239	0.304749	C
HPA061982	P31269	HOXA9	ns	ns	ns	-0.0152002	0.677603	0.0219366	0.169025	0.00113801	0.977325	-0.00165518	0.0100119	C
HPA066795	P00738	HP	ns	ns	ns	0.0773844	0.11993	-0.111639	0.921072	0.0724496	0.152623	-0.10444	0.822717	B
HPA054598	P04196	HRG	ns	ns	ns	0.0278979	0.262285	-0.039972	0.581226	-0.0311996	0.40135	0.0453345	0.397339	C
HPA028808	P28222	HTR1B	ns	ns	ns	0.0102514	0.643863	-0.0147408	0.191206	-0.0223788	0.29185	0.032353	0.537484	B
HPA055270	P28222	HTR1B	ns	ns	ns	0.00720232	0.833721	-0.0103527	0.0789794	0.043845	0.27389	-0.0633987	0.543038	B
HPA014011	P28223	HTR2A	ns	ns	ns	-0.0228305	0.7432	0.0323875	0.128894	0.0186073	0.783703	-0.0273161	0.106342	C
HPA064731	P28223	HTR2A	ns	ns	ns	-0.0810882	0.397829	0.116123	0.400303	0.013361	0.853265	-0.0195523	0.0693157	C
HPA052903	P28335	HTR2C	ns	ns	ns	-0.0341459	0.215385	0.0492194	0.666785	-0.0372511	0.212461	0.0536091	0.677809	C
HPA051787	Q4G0P3	HYDIN	ns	ns	ns	0.035119	0.31593	-0.0504123	0.500409	0.0207572	0.483238	-0.0296821	0.317197	D
HPA067155	Q4G0P3	HYDIN	ns	ns	ns	0.0634488	0.0700417	-0.0914148	1.15464	0.0283369	0.263987	-0.0408094	0.579166	D
HPA049525	P01579	IFNG	ns	ns	ns	-0.00412003	0.872929	0.00597769	0.0590209	-0.026199	0.236329	0.0379127	0.62538	B
HPA053530	P01579	IFNG	ns	ns	ns	-0.00837162	0.861964	0.0122085	0.0645108	0.00335722	0.954126	-0.00458989	0.0203895	B
HPA063125	P01579	IFNG	ns	ns	ns	-0.0256411	0.320934	0.0368925	0.493584	0.0106958	0.646497	-0.015439	0.190583	B
HPA048946	P05019	IGF1	ns	ns	ns	-0.00123225	0.978119	0.00142955	0.00960817	0.0222312	0.666973	-0.0320927	0.173935	C
HPA052648	P05019	IGF1	ns	ns	ns	0.0134998	0.809606	-0.0194506	0.0917262	-0.0245455	0.65196	0.0354732	0.185996	C
HPA004822	P08069	IGF1R	ns	ns	ns	0.0113124	0.659267	-0.0161641	0.180939	0.00906755	0.721147	-0.0130617	0.141274	C
HPA045563	P08069	IGF1R	ns	ns	ns	-0.022236	0.543211	0.0319877	0.265032	-0.0288496	0.521131	0.0415701	0.281754	C
HPA052949	P08069	IGF1R	ns	ns	ns	0.0195896	0.332929	-0.0281837	0.477648	0.0245575	0.511952	-0.0352053	0.289669	C
HPA062273	Q9NZI8	IGF2BP1	ns	ns	ns	-0.052395	0.166523	0.0753598	0.778526	-0.0347706	0.202174	0.0499685	0.698974	B
HPA035145	Q9Y6M1	IGF2BP2	ns	ns	ns	-0.0318248	0.245281	0.0459594	0.610336	-0.0154227	0.496262	0.0221735	0.303684	C
HPA054591	A1L1A6	IGSF23	ns	ns	ns	0.0332309	0.557612	-0.0478491	0.253668	0.00124953	0.977666	-0.00159824	0.00984941	C
HPA051182	P22301	IL10	ns	ns	ns	0.00799213	0.881936	-0.0115613	0.0545628	-0.0244017	0.647492	0.0350215	0.189849	B
HPA063270	P22301	IL10	ns	ns	ns	0.00390885	0.878264	-0.00565516	0.0563748	-0.00860227	0.743435	0.0123632	0.128378	B
HPA044955	P20809	IL11	ns	ns	ns	-0.103167	0.080701	0.148587	1.09312	-0.0867201	0.10126	0.124925	1.00255	C
HPA059191	P20809	IL11	ns	ns	ns	-0.124995	0.206839	0.180077	0.684368	-0.0907523	0.288316	0.130823	0.531647	C
HPA048546	P01583	IL1A	ns	ns	ns	0.0134179	0.47677	-0.0194459	0.321691	0.00539749	0.801913	-0.00791092	0.0951053	B
HPA044649	P01584	IL1B	ns	ns	ns	0.0189116	0.659936	-0.0273911	0.180498	0.0447011	0.378977	-0.0645289	0.422621	B
HPA007917	Q01638	IL1RL1	ns	ns	ns	0.000460854	0.993162	-0.000700578	0.00297995	0.0166688	0.802888	-0.0240246	0.0959114	C
HPA008412	P08700	IL3	ns	ns	ns	0.00641793	0.740453	-0.00915917	0.130502	-0.00511763	0.801716	0.00736786	0.0948593	C
HPA030770	P08700	IL3	ns	ns	ns	-0.0481832	0.524841	0.0695781	0.279972	-0.0236504	0.775507	0.0342502	0.111043	C
HPA066598	P08700	IL3	ns	ns	ns	0.0154885	0.355897	-0.0222515	0.448676	-0.00322022	0.891569	0.00488186	0.0500436	C
HPA040444	P24394	IL4R	ns	ns	ns	0.0290152	0.212312	-0.0418207	0.673025	0.0216324	0.247301	-0.0312213	0.610774	B
HPA044116	P24394	IL4R	ns	ns	ns	0.00145956	0.937554	-0.00203601	0.0280035	-0.00953657	0.582035	0.0138117	0.232564	B
HPA050124	P24394	IL4R	ns	ns	ns	0.127174	0.160911	-0.18368	0.793416	0.119761	0.0477549	-0.172906	1.30712	B
HPA059876	P24394	IL4R	ns	ns	ns	0.0407957	0.227039	-0.0590817	0.6439	0.0106771	0.797569	-0.0156297	0.098695	B
HPA058514	A6NMK8	INSYN2B	ns	ns	ns	0.0254884	0.355924	-0.0364982	0.448643	-0.0123143	0.593121	0.0179659	0.227563	C
HPA050862	Q9H1B7	IRF2BPL	ns	ns	ns	0.027333	0.322543	-0.0395106	0.491412	0.0345244	0.37893	-0.0500541	0.422973	C
HPA061333	Q9H1B7	IRF2BPL	ns	ns	ns	0.000847599	0.972345	-0.00103994	0.0121795	0.0131147	0.70282	-0.0189898	0.15173	C
HPA046433	P35568	IRS1	ns	ns	ns	0.00406536	0.8669	-0.00579127	0.0620311	0.00838129	0.827557	-0.0121843	0.0819434	C
HPA050221	P35568	IRS1	ns	ns	ns	0.0138468	0.684486	-0.0197942	0.164635	-0.0553449	0.302483	0.080054	0.517627	C
HPA045721	Q9Y4H2	IRS2	ns	ns	ns	-0.0952959	0.130022	0.137028	0.885982	-0.114446	0.147375	0.164805	0.830473	C
HPA046618	O75578	ITGA10	ns	ns	ns	0.0133799	0.492552	-0.0191174	0.307548	0.012289	0.462649	-0.0177321	0.310752	C
HPA064008	O75578	ITGA10	ns	ns	ns	-0.0617668	0.241361	0.0885893	0.617333	-0.00253893	0.949331	0.00338802	0.0227058	C
HPA031169	P08514	ITGA2B	ns	ns	ns	0.00719477	0.829402	-0.01034	0.0812349	0.0278623	0.443393	-0.0402176	0.344816	B
HPA031170	P08514	ITGA2B	ns	ns	ns	0.0047134	0.92917	-0.00692964	0.031905	0.0141354	0.833121	-0.0205943	0.079068	B
HPA031171	P08514	ITGA2B	ns	ns	ns	0.041744	0.13627	-0.0600599	0.865599	0.0264035	0.178156	-0.0380612	0.736509	B
HPA042950	P13612	ITGA4	ns	ns	ns	-0.05448	0.0838815	0.0785213	1.07633	-0.0282198	0.154946	0.0406777	0.808963	D
HPA052415	P13612	ITGA4	ns	ns	ns	-0.0306413	0.649536	0.0442399	0.187396	-0.0330417	0.561772	0.0478286	0.251351	D
HPA064041	P13612	ITGA4	ns	ns	ns	0.0443243	0.0731932	-0.0638719	1.13553	0.018093	0.38818	-0.0261038	0.397505	D
HPA002642	P08648	ITGA5	ns	ns	ns	-0.0572525	0.192642	0.0820856	0.715249	-0.00524451	0.798049	0.00748904	0.0967303	C
HPA003520	P08648	ITGA5	ns	ns	ns	0.00308371	0.980128	-0.00537217	0.00871716	-0.0695348	0.604503	0.0994471	0.21968	C
HPA012696	P23229	ITGA6	ns	ns	ns	0.00792039	0.877663	-0.0113797	0.0566724	-0.0344896	0.545658	0.0497786	0.261472	C
HPA027582	P23229	ITGA6	ns	ns	ns	0.00912099	0.876578	-0.0129708	0.0572094	0.0430766	0.35836	-0.06219	0.439765	C
HPA053298	P20701	ITGAL	ns	ns	ns	-0.0238088	0.770224	0.0349919	0.113383	-0.0052492	0.955723	0.00841962	0.0197112	C
HPA002274	P11215	ITGAM	ns	ns	ns	-0.0221265	0.628839	0.0319167	0.201461	-0.0275257	0.551615	0.0394802	0.256733	C
HPA051326	P05556	ITGB1	ns	ns	ns	0.0248611	0.489725	-0.0357686	0.310048	0.0344583	0.439743	-0.0498328	0.349607	B
HPA064704	Q14573	ITPR3	ns	ns	ns	-0.00071472	0.985119	0.000789759	0.00651131	-0.00322946	0.939261	0.00434901	0.0262492	C
HPA003417	Q9BX67	JAM3	ns	ns	ns	0.0302653	0.406614	-0.0437167	0.390818	0.0206854	0.690909	-0.030023	0.159938	C
HPA051218	Q6UVM3	KCNT2	ns	ns	ns	0.0182683	0.702994	-0.0263253	0.153048	0.00414805	0.926638	-0.00585425	0.0328794	B
HPA024205	Q86Y91	KIF18B	ns	ns	ns	0.0242013	0.776337	-0.034889	0.10995	0.0240951	0.783767	-0.0346269	0.106096	C
HPA027831	Q86Y91	KIF18B	ns	ns	ns	0.00786009	0.93859	-0.0112663	0.0275242	-0.00162845	0.988051	0.00266022	0.00516038	C
HPA028695	Q86Y91	KIF18B	ns	ns	ns	0.0289388	0.344785	-0.0419001	0.462451	0.0182868	0.702025	-0.0267803	0.154539	C
HPA068315	Q86Y91	KIF18B	ns	ns	ns	0.0180448	0.736309	-0.0261404	0.13294	0.033754	0.613838	-0.0487848	0.207114	C
HPA036909	O95235	KIF20A	ns	ns	ns	-0.100209	0.220704	0.144718	0.65619	0.0218658	0.682246	-0.0316373	0.163292	B
HPA036910	O95235	KIF20A	ns	ns	ns	0.0163306	0.378213	-0.0235214	0.422264	0.00497412	0.792463	-0.00715023	0.101218	B
HPA066080	O95235	KIF20A	ns	ns	ns	-0.072515	0.351912	0.104663	0.453566	-0.0191902	0.757343	0.0276654	0.12122	B
HPA061862	P21583	KITLG	ns	ns	ns	-0.0507448	0.265299	0.0732128	0.576264	-0.0562747	0.28451	0.0811059	0.548401	C
HPA053837	Q9P2N7	KLHL13	ns	ns	ns	-0.0325281	0.427611	0.0468345	0.368952	-0.0234828	0.379113	0.0339474	0.419004	B
HPA035237	Q96CT2	KLHL29	ns	ns	ns	-0.0842861	0.52791	0.121031	0.27744	-0.0389598	0.736302	0.0556228	0.12734	C
HPA057379	Q96CT2	KLHL29	ns	ns	ns	-0.018927	0.614326	0.0274517	0.211601	0.00349921	0.964695	-0.00502604	0.0156274	C
HPA001646	P01042	KNG1	ns	ns	ns	-0.082835	0.0124494	0.119503	1.90485	-0.0645646	0.0415554	0.0932751	1.39257	A
HPA015141	Q16363	LAMA4	ns	ns	ns	-0.0895622	0.235904	0.129341	0.627265	-0.0896757	0.230325	0.129442	0.641538	C
HPA015693	Q16363	LAMA4	ns	ns	ns	0.00242879	0.962519	-0.0031985	0.0165906	-0.0198728	0.482004	0.0287527	0.313413	C
HPA048033	Q16363	LAMA4	ns	ns	ns	0.0345785	0.488857	-0.0501232	0.310818	0.026324	0.561955	-0.0383378	0.251804	C
HPA014750	P11279	LAMP1	ns	ns	ns	-0.00547995	0.904771	0.00769913	0.0434612	0.00858585	0.893568	-0.0126774	0.0489259	C
HPA054704	P11279	LAMP1	ns	ns	ns	0.0436576	0.275896	-0.062746	0.559255	-0.0012073	0.974253	0.00180726	0.0113828	C
HPA029100	P13473	LAMP2	ns	ns	ns	0.00185572	0.951989	-0.00278813	0.0213679	-0.00935809	0.746375	0.0135583	0.126365	C
HPA044767	P04180	LCAT	ns	ns	ns	0.0325509	0.265836	-0.0468988	0.575387	0.0144027	0.664702	-0.0206586	0.167585	D
HPA038250	Q86YD5	LDLRAD3	ns	ns	ns	0.0776079	0.0771276	-0.111841	1.11279	0.0891981	0.065368	-0.128457	1.19436	D
HPA038251	Q86YD5	LDLRAD3	ns	ns	ns	-0.0344168	0.400687	0.0491323	0.397195	-0.0193648	0.623555	0.0274545	0.197422	D
HPA030721	P41159	LEP	ns	ns	ns	-0.00512087	0.822285	0.00753241	0.0849779	0.00849618	0.717694	-0.0122873	0.138803	D
HPA030722	P41159	LEP	ns	ns	ns	-0.00954778	0.73737	0.013872	0.132315	-0.0534401	0.0582467	0.0771226	1.24329	D
HPA057322	P41159	LEP	ns	ns	ns	0.0169906	0.742325	-0.0244365	0.129406	-0.0055614	0.895818	0.00807705	0.0435538	D
HPA030898	P48357	LEPR	ns	ns	ns	-0.0281806	0.651117	0.0408836	0.186341	-0.0683967	0.33138	0.0990941	0.483098	C
HPA030899	P48357	LEPR	ns	ns	ns	0.00122641	0.953802	-0.0015974	0.0205418	0.00769038	0.669682	-0.011073	0.168849	C
HPA018844	P15018	LIF	ns	ns	ns	-0.00576312	0.886342	0.00840639	0.0523988	-0.00943272	0.827558	0.0136587	0.0823619	C
HPA029950	Q6XZB0	LIPI	ns	ns	ns	-0.0536097	0.219931	0.0768645	0.657714	-0.0412376	0.283788	0.0591999	0.532795	D
HPA049665	Q6XZB0	LIPI	ns	ns	ns	-0.00357163	0.921747	0.00508495	0.0353882	0.0132037	0.737953	-0.0192132	0.1308	D
HPA006660	P02545	LMNA	ns	ns	ns	-0.0215731	0.559682	0.0308815	0.252059	-0.0301937	0.469462	0.0431699	0.316508	D
HPA060604	P08519	LPA	ns	ns	ns	0.115599	0.435684	-0.168192	0.360829	0.162536	0.194124	-0.235805	0.710399	D
HPA063726	P08519	LPA	ns	ns	ns	0.075669	0.0266736	-0.109388	1.57392	0.0811399	0.0164912	-0.117299	1.79469	D
HPA006224	Q92633	LPAR1	ns	ns	ns	0.0197248	0.436057	-0.0283636	0.360457	-0.00658584	0.762092	0.00956444	0.118551	D
HPA050667	Q92633	LPAR1	ns	ns	ns	0.0322481	0.259899	-0.0462905	0.585196	0.00553095	0.885787	-0.00778302	0.0521038	D
HPA048749	P06858	LPL	ns	ns	ns	0.0277465	0.242886	-0.0401504	0.614597	-0.00369068	0.822279	0.00512188	0.0846592	D
HPA066857	P06858	LPL	ns	ns	ns	-0.0392075	0.565836	0.0562858	0.247309	0.0273966	0.623964	-0.0395452	0.203515	D
HPA004182	Q07954	LRP1	ns	ns	ns	0.0257265	0.685726	-0.0367988	0.163849	0.0221947	0.629076	-0.03201	0.19933	D
HPA064792	P98164	LRP2	ns	ns	ns	0.013454	0.631353	-0.0193281	0.199727	0.0145558	0.707284	-0.0207996	0.14929	D
HPA015671	Q14114	LRP8	ns	ns	ns	-0.0263428	0.253734	0.0381308	0.595621	-0.0315	0.340319	0.0455052	0.47093	D
HPA051347	Q14114	LRP8	ns	ns	ns	-0.00145507	0.959465	0.0019641	0.017971	0.0527577	0.150182	-0.0763813	0.81199	D
HPA063469	Q14114	LRP8	ns	ns	ns	0.013325	0.418911	-0.0192138	0.377878	0.0181813	0.246729	-0.0261953	0.603222	D
HPA064106	Q14114	LRP8	ns	ns	ns	0.0192175	0.732914	-0.0273991	0.134947	-0.00268866	0.959958	0.00402146	0.0176774	D
HPA013409	Q7Z2Q7	LRRC70	ns	ns	ns	-0.0221199	0.405296	0.0320479	0.392227	-0.00357537	0.912633	0.00512998	0.0399234	C
HPA042061	Q8N2G4	LYPD1	ns	ns	ns	0.106315	0.0393862	-0.153535	1.40466	0.148322	0.0224103	-0.214205	1.61024	C
HPA043594	Q8N2G4	LYPD1	ns	ns	ns	-0.0224982	0.668124	0.0322117	0.175143	-0.0173434	0.797446	0.0248061	0.0976953	C
HPA068335	Q8N2G4	LYPD1	ns	ns	ns	0.0184924	0.594719	-0.0273179	0.225688	-0.0196896	0.448918	0.0280307	0.349961	C
HPA053561	Q86Y78	LYPD6	ns	ns	ns	0.0011416	0.977548	-0.00183063	0.00986194	-0.0212958	0.624736	0.0304827	0.205613	C
HPA043434	Q96GV9	MACIR	ns	ns	ns	-0.0375672	0.164218	0.0542054	0.784579	-0.0187925	0.516716	0.0271483	0.285601	C
HPA063825	Q9P2E8	MARCHF4	ns	ns	ns	0.0206044	0.553662	-0.0298471	0.256755	0.022075	0.569189	-0.0318582	0.244568	C
HPA008848	P43121	MCAM	ns	ns	ns	0.00995463	0.633293	-0.0142997	0.198395	0.0132747	0.465464	-0.0190466	0.333392	C
HPA020038	P43121	MCAM	ns	ns	ns	0.0503838	0.574608	-0.0725379	0.240628	0.0391424	0.722648	-0.0562583	0.139619	C
HPA063834	P43121	MCAM	ns	ns	ns	-0.0489971	0.124142	0.0706114	0.906081	-0.0337829	0.390253	0.0487557	0.409243	C
HPA053763	Q5VYS4	MEDAG	ns	ns	ns	-0.023311	0.507001	0.0335394	0.294991	-0.057834	0.166232	0.0834581	0.785268	C
HPA036195	Q12866	MERTK	ns	ns	ns	-0.0518837	0.31184	0.0749968	0.506069	-0.0392806	0.163911	0.0568043	0.78697	B
HPA036196	Q12866	MERTK	ns	ns	ns	-0.0250743	0.426969	0.036057	0.369604	-0.00919294	0.783864	0.0131472	0.105454	B
HPA054688	P03956	MMP1	ns	ns	ns	0.0185878	0.338018	-0.0271128	0.47106	-0.00682421	0.823672	0.00953093	0.0807194	B
HPA066763	P03956	MMP1	ns	ns	ns	-0.0283265	0.505307	0.0411788	0.296444	0.000529374	0.987975	-0.000594343	0.00526873	B
HPA052343	P09238	MMP10	ns	ns	ns	0.0443188	0.0343025	-0.0637948	1.46467	0.00107434	0.946363	-0.00151845	0.0234517	B
HPA053433	P09238	MMP10	ns	ns	ns	-0.0602435	0.325832	0.0864452	0.487006	0.0180471	0.524382	-0.0261601	0.281018	B
HPA036107	P45452	MMP13	ns	ns	ns	-0.0479617	0.442228	0.0689329	0.354353	-0.00462346	0.938456	0.00668391	0.0271639	B
HPA054569	P45452	MMP13	ns	ns	ns	0.0146028	0.744821	-0.0213243	0.127948	-0.00390401	0.91099	0.00558522	0.0402384	B
HPA059580	P45452	MMP13	ns	ns	ns	-0.0427838	0.348343	0.0617713	0.457993	-0.0485172	0.365246	0.0700469	0.436201	B
HPA065038	P08254	MMP3	ns	ns	ns	-0.00144319	0.967006	0.00206418	0.0145706	-0.0214129	0.524386	0.0308227	0.282214	B
HPA063909	P14780	MMP9	ns	ns	ns	-0.0489942	0.404963	0.0706151	0.392585	-0.0164675	0.776326	0.023926	0.110409	B
HPA058108	Q13201	MMRN1	ns	ns	ns	0.0909326	0.218476	-0.131207	0.660596	0.163942	0.0352849	-0.236353	1.46429	B
HPA007619	P40238	MPL	ns	ns	ns	0.0651047	0.291867	-0.0937406	0.534814	0.0516422	0.120979	-0.0744665	0.91536	C
HPA067472	P40238	MPL	ns	ns	ns	-0.00394424	0.932954	0.00529276	0.0301398	0.0593018	0.114673	-0.0856327	0.900597	C
HPA061464	P05164	MPO	ns	ns	ns	-0.00206705	0.933906	0.00284592	0.029697	-0.00903164	0.686719	0.0128819	0.164245	D
HPA036387	Q96JB8	MPP4	ns	ns	ns	-0.0133278	0.610679	0.0193448	0.214187	-0.0248432	0.400489	0.0357292	0.399907	C
HPA057393	Q96JB8	MPP4	ns	ns	ns	0.0156789	0.567357	-0.0223608	0.246144	-0.0265124	0.298248	0.0384994	0.529075	C
HPA008966	Q96G30	MRAP2	ns	ns	ns	0.0476233	0.225127	-0.0688676	0.647573	0.02233	0.42658	-0.0323886	0.35784	C
HPA009039	Q96G30	MRAP2	ns	ns	ns	0.0559601	0.0797167	-0.0808229	1.09845	0.0183379	0.575834	-0.0266437	0.240218	C
HPA017642	Q9HD23	MRS2	ns	ns	ns	-0.00210265	0.960108	0.00302881	0.0176799	0.00198544	0.938177	-0.00288442	0.0273834	C
HPA052000	Q9HD23	MRS2	ns	ns	ns	0.0388142	0.507775	-0.055782	0.294329	-0.000948232	0.986105	0.00195394	0.00609952	C
HPA055174	Q1L6U9	MSMP	ns	ns	ns	0.00895773	0.86894	-0.0133337	0.0610102	0.0269439	0.488808	-0.0390694	0.311507	C
HPA062800	Q1L6U9	MSMP	ns	ns	ns	0.0493377	0.241553	-0.071403	0.616987	0.0557789	0.225585	-0.0805643	0.646157	C
HPA029040	Q6UB35	MTHFD1L	ns	ns	ns	0.00535051	0.841252	-0.00772618	0.0750741	-0.0308197	0.37452	0.0443013	0.416509	C
HPA029041	Q6UB35	MTHFD1L	ns	ns	ns	-0.0144141	0.616565	0.0208353	0.210021	-0.00124941	0.955459	0.00174314	0.0198913	C
HPA029042	Q6UB35	MTHFD1L	ns	ns	ns	0.143061	0.109697	-0.206612	0.959807	0.101997	0.141937	-0.147395	0.851961	C
HPA020660	P42898	MTHFR	ns	ns	ns	0.0624673	0.154699	-0.0901913	0.810514	0.0542583	0.215732	-0.0783134	0.667888	C
HPA063389	P42898	MTHFR	ns	ns	ns	-0.0661409	0.231549	0.0952623	0.635356	-0.062905	0.3639	0.090553	0.441838	C
HPA021515	Q8N699	MYCT1	ns	ns	ns	0.070632	0.0242671	-0.101718	1.61498	0.00811788	0.694047	-0.0115991	0.153163	C
HPA047091	A7E2Y1	MYH7B	ns	ns	ns	0.00273267	0.960644	-0.00381209	0.0174374	0.010639	0.832139	-0.0151044	0.0799957	C
HPA052679	A7E2Y1	MYH7B	ns	ns	ns	-0.0146439	0.680141	0.0210676	0.167401	-0.0115278	0.847609	0.0164195	0.0711486	C
HPA056262	A7E2Y1	MYH7B	ns	ns	ns	-0.0049299	0.827815	0.00712541	0.0820666	-0.0271578	0.17456	0.0392601	0.755039	C
HPA064516	A7E2Y1	MYH7B	ns	ns	ns	0.00474224	0.927809	-0.00684404	0.0325412	-0.00560252	0.924974	0.00808127	0.0336757	C
HPA018128	Q15746	MYLK	ns	ns	ns	0.0505398	0.290264	-0.0727061	0.537207	0.0329805	0.478884	-0.0473861	0.319601	C
HPA031677	Q15746	MYLK	ns	ns	ns	-0.0302383	0.646089	0.0437795	0.189708	-0.0893862	0.138572	0.129331	0.863568	C
HPA048055	Q15746	MYLK	ns	ns	ns	-0.0243245	0.564346	0.0349008	0.248455	0.0140606	0.618868	-0.0204132	0.203872	C
HPA057158	Q9Y3Q0	NAALAD2	ns	ns	ns	-0.091516	0.22735	0.132091	0.643306	-0.0361645	0.689106	0.0519478	0.15927	D
HPA060820	Q9Y3Q0	NAALAD2	ns	ns	ns	0.00563839	0.855905	-0.00818718	0.0675744	-0.0144947	0.63447	0.0210511	0.194306	D
HPA065419	Q9Y3Q0	NAALAD2	ns	ns	ns	0.0617798	0.093276	-0.0889263	1.03023	0.00818582	0.842677	-0.011728	0.0737643	D
HPA042411	Q09161	NCBP1	ns	ns	ns	-0.0534619	0.346012	0.0774045	0.460909	-0.00296306	0.918558	0.0044348	0.036872	C
HPA049031	Q09161	NCBP1	ns	ns	ns	0.0291269	0.323238	-0.0419259	0.490478	0.0144878	0.705817	-0.0207652	0.152073	C
HPA039883	P46934	NEDD4	ns	ns	ns	-0.055806	0.243388	0.0802695	0.613701	-0.0571408	0.230311	0.0823009	0.636462	C
HPA046793	P46934	NEDD4	ns	ns	ns	-0.0308299	0.441924	0.0444336	0.354653	-0.00644557	0.834393	0.00926374	0.0765024	C
HPA026763	Q9UMX5	NENF	ns	ns	ns	-0.00913973	0.80865	0.0132979	0.0922392	-0.0334327	0.399399	0.0483276	0.401272	C
HPA028488	Q9UMX5	NENF	ns	ns	ns	0.0100807	0.762015	-0.0146054	0.118036	-0.0330271	0.463456	0.0476051	0.319242	C
HPA001914	Q16621	NFE2	ns	ns	ns	0.0263992	0.371869	-0.0382319	0.429611	-0.0161246	0.54327	0.02313	0.266521	C
HPA049771	Q5HYW2	NHSL2	ns	ns	ns	0.029506	0.445046	-0.0424654	0.351595	-0.021923	0.623003	0.0317398	0.203705	B
HPA054858	Q5HYW2	NHSL2	ns	ns	ns	0.115506	0.2924	-0.16669	0.534023	0.0823174	0.393118	-0.118889	0.406091	B
HPA059180	P40261	NNMT	ns	ns	ns	-0.069595	0.270255	0.0998237	0.568226	0.0416843	0.663216	-0.0601509	0.178895	B
HPA065727	P40261	NNMT	ns	ns	ns	-0.0225121	0.628318	0.0324096	0.20182	-0.0174457	0.728427	0.0252266	0.138462	B
HPA046122	Q5SY16	NOL9	ns	ns	ns	-0.0236253	0.364677	0.0339992	0.438091	0.0138635	0.552355	-0.0199297	0.258996	C
HPA054986	Q5SY16	NOL9	ns	ns	ns	0.00201881	0.943418	-0.0032495	0.0252959	-0.0169396	0.451586	0.0241069	0.346553	C
HPA063926	Q5SY16	NOL9	ns	ns	ns	-0.113221	0.483188	0.163812	0.315884	-0.0683427	0.668546	0.0993284	0.174181	C
HPA010964	Q02297	NRG1	ns	ns	ns	-0.0217793	0.672579	0.0316572	0.172257	-0.00943623	0.747411	0.0137311	0.126762	B
HPA038206	P56975	NRG3	ns	ns	ns	0.016416	0.346861	-0.0237542	0.459844	0.0299378	0.137718	-0.04326	0.856779	B
HPA038207	P56975	NRG3	ns	ns	ns	0.0389764	0.228046	-0.0562449	0.641978	0.0658304	0.052992	-0.0950305	1.28055	B
HPA017357	P21589	NT5E	ns	ns	ns	0.00668061	0.704705	-0.00960109	0.151993	0.0127318	0.539233	-0.0184343	0.263326	B
HPA017363	P21589	NT5E	ns	ns	ns	-0.0152114	0.4415	0.021793	0.355069	0.000888689	0.975729	-0.0014908	0.0106489	B
HPA048043	P21589	NT5E	ns	ns	ns	0.001221	0.981138	-0.00172438	0.00826973	-0.060083	0.298443	0.0868184	0.526141	B
HPA049832	Q9HB63	NTN4	ns	ns	ns	-0.0126766	0.816523	0.0185208	0.0880317	0.0271497	0.551453	-0.0390674	0.257177	C
HPA027455	O60285	NUAK1	ns	ns	ns	-0.0406278	0.25426	0.0586927	0.594722	-0.0451677	0.371866	0.0652589	0.432391	C
HPA027460	O60285	NUAK1	ns	ns	ns	-0.0749049	0.0880584	0.108525	1.05523	-0.0984863	0.0104399	0.142484	1.95512	C
HPA027462	O60285	NUAK1	ns	ns	ns	-0.0849392	0.114784	0.122802	0.940119	-0.104315	0.0950814	0.150757	1.02995	C
HPA057143	O60285	NUAK1	ns	ns	ns	-0.00568718	0.809619	0.0080892	0.0917192	-0.0165553	0.666073	0.023629	0.17649	C
HPA062351	Q9H1E3	NUCKS1	ns	ns	ns	-0.0388168	0.661705	0.056457	0.179336	-0.0809362	0.413506	0.11725	0.386	D
HPA042761	A8MXV4	NUDT19	ns	ns	ns	-0.0199719	0.539382	0.0288307	0.268104	-0.0182576	0.543075	0.026397	0.26454	C
HPA053125	A8MXV4	NUDT19	ns	ns	ns	0.0392666	0.180506	-0.0566946	0.743509	0.0150727	0.650336	-0.0219352	0.180411	C
HPA035619	P78380	OLR1	ns	ns	ns	0.030465	0.338691	-0.0442076	0.470197	0.0241013	0.52528	-0.0349611	0.27554	D
HPA035620	P78380	OLR1	ns	ns	ns	0.0133233	0.593661	-0.0191524	0.226461	0.030431	0.310135	-0.0439384	0.50336	D
HPA050798	P78380	OLR1	ns	ns	ns	-0.0102768	0.853784	0.0146664	0.0686521	-0.00494435	0.896407	0.00721529	0.0477506	D
HPA054772	P78380	OLR1	ns	ns	ns	-0.00953811	0.803933	0.0135929	0.0947804	0.00604211	0.857129	-0.00892288	0.0657634	D
HPA047127	O76099	OR7C1	ns	ns	ns	0.00824552	0.759416	-0.0119625	0.11952	0.00411266	0.891447	-0.00600252	0.0490445	C
HPA029814	P13725	OSM	ns	ns	ns	-0.0239389	0.644805	0.0342276	0.190572	-0.0124595	0.815136	0.0176628	0.0892944	C
HPA040397	P51575	P2RX1	ns	ns	ns	-0.00707178	0.830895	0.00998284	0.080454	0.0141581	0.684045	-0.0205904	0.16183	B
HPA044205	P51575	P2RX1	ns	ns	ns	-0.00322339	0.890396	0.00470251	0.0504168	0.0304458	0.0835567	-0.0439128	1.06898	B
HPA059917	P51575	P2RX1	ns	ns	ns	-0.0112728	0.833896	0.0163754	0.0788879	0.00926213	0.886389	-0.0131022	0.0521453	B
HPA015577	P47900	P2RY1	ns	ns	ns	0.0453671	0.299581	-0.06542	0.523485	0.0225632	0.628973	-0.0324923	0.201781	B
HPA007601	Q7Z4N8	P4HA3	ns	ns	ns	0.0349572	0.472255	-0.0502626	0.325823	0.0292429	0.645323	-0.0422377	0.188946	C
HPA018884	P07237	P4HB	ns	ns	ns	-0.0259403	0.324465	0.0375135	0.488832	-0.0236537	0.249507	0.0340618	0.600747	B
HPA017959	Q9NP74	PALMD	ns	ns	ns	0.0653701	0.200518	-0.0944101	0.697846	0.0252077	0.543644	-0.0361953	0.262682	C
HPA030549	Q9NP74	PALMD	ns	ns	ns	0.0214461	0.399442	-0.0309	0.398546	-0.00452813	0.838517	0.00643425	0.0763966	C
HPA011835	Q9P2E7	PCDH10	ns	ns	ns	0.0257164	0.336169	-0.0371518	0.473442	0.00384138	0.855613	-0.0055784	0.0669641	C
HPA011905	Q8WUM4	PDCD6IP	ns	ns	ns	0.00997301	0.725134	-0.014294	0.139582	0.0167628	0.490045	-0.0242573	0.3091	C
HPA051110	Q8WUM4	PDCD6IP	ns	ns	ns	-0.00061002	0.990339	0.000907449	0.00421603	0.0558756	0.407829	-0.0807244	0.391107	C
HPA051604	Q8WUM4	PDCD6IP	ns	ns	ns	0.00587059	0.829317	-0.00847235	0.0812796	0.00629824	0.816269	-0.00917697	0.0860694	C
HPA045273	P04085	PDGFA	ns	ns	ns	0.0240558	0.409658	-0.0344597	0.387579	0.0299408	0.104493	-0.0430546	0.969335	C
HPA051985	P04085	PDGFA	ns	ns	ns	-0.00711763	0.799153	0.010237	0.0973699	-0.0414046	0.251947	0.0595154	0.585954	C
HPA063058	P04085	PDGFA	ns	ns	ns	0.00948354	0.827542	-0.01335	0.0822099	0.0371268	0.430184	-0.0531343	0.367335	C
HPA065024	P04085	PDGFA	ns	ns	ns	-0.0113505	0.719911	0.0162814	0.142721	-0.00834594	0.805854	0.0119948	0.0935061	C
HPA011325	P01127	PDGFB	ns	ns	ns	-0.00299077	0.91788	0.00431396	0.0372143	-0.00550198	0.870068	0.00808037	0.0607834	C
HPA006139	P13667	PDIA4	ns	ns	ns	0.0971908	0.0464398	-0.140584	1.33311	0.0757877	0.115847	-0.109706	0.940906	C
HPA006337	P13667	PDIA4	ns	ns	ns	0.0390816	0.165273	-0.0564599	0.781798	0.0405724	0.271271	-0.0586668	0.555624	C
HPA034652	Q15084	PDIA6	ns	ns	ns	0.0489904	0.27818	-0.0704877	0.555673	-0.0156611	0.679678	0.022554	0.166305	C
HPA034653	Q15084	PDIA6	ns	ns	ns	0.0079537	0.734076	-0.0113796	0.134259	0.00708823	0.837163	-0.0101719	0.077638	C
HPA036503	O15018	PDZD2	ns	ns	ns	-0.0176777	0.722427	0.0254658	0.141206	0.00935143	0.881369	-0.013667	0.0551453	C
HPA036504	O15018	PDZD2	ns	ns	ns	0.00362248	0.950611	-0.00492082	0.021997	-0.019609	0.774781	0.0286303	0.111309	C
HPA064387	O15018	PDZD2	ns	ns	ns	-0.115073	0.0537408	0.165525	1.2697	-0.118878	0.0466741	0.171074	1.3103	C
HPA024637	P36871	PGM1	ns	ns	ns	-0.0225888	0.451272	0.0326936	0.345562	-0.0236507	0.365638	0.034223	0.438568	C
HPA018018	Q6PCE3	PGM2L1	ns	ns	ns	0.0506452	0.432979	-0.0730563	0.363533	0.0278772	0.691707	-0.040183	0.160619	C
HPA056995	Q6PCE3	PGM2L1	ns	ns	ns	0.00657552	0.910714	-0.00938128	0.0406178	0.00700067	0.913498	-0.00998936	0.0395102	C
HPA004100	P42338	PIK3CB	ns	ns	ns	0.0106032	0.798242	-0.0151889	0.0978653	-0.0061545	0.839539	0.00908641	0.0760081	B
HPA028903	P42338	PIK3CB	ns	ns	ns	-0.0188308	0.597457	0.0269008	0.223694	0.0167111	0.867765	-0.0247754	0.0609483	B
HPA064207	P42338	PIK3CB	ns	ns	ns	-0.0761367	0.101935	0.109601	0.991677	0.00960465	0.85957	-0.0141601	0.0648331	B
HPA001743	O00625	PIR	ns	ns	ns	-0.0196559	0.431625	0.028128	0.364894	-0.00218169	0.940271	0.00285644	0.0267199	C
HPA041873	Q9UP65	PLA2G4C	ns	ns	ns	-0.00951901	0.805713	0.0139009	0.0938196	0.0184595	0.702086	-0.0264084	0.152953	C
HPA043083	Q9UP65	PLA2G4C	ns	ns	ns	-0.0103637	0.819972	0.0145471	0.086201	0.0134898	0.792397	-0.0200014	0.101644	C
HPA053548	Q9UP65	PLA2G4C	ns	ns	ns	-0.0390405	0.250583	0.0561933	0.601049	-0.0865046	0.0455444	0.124762	1.35069	C
HPA048823	P00747	PLG	ns	ns	ns	-0.0162835	0.514168	0.0234845	0.288895	-0.00659749	0.712203	0.00951628	0.146644	B
HPA045188	Q5VZY2	PLPP4	ns	ns	ns	-0.00309654	0.937116	0.00480403	0.0282065	-0.00897128	0.771074	0.0131629	0.112395	C
HPA052141	Q9HCM2	PLXNA4	ns	ns	ns	-0.00284553	0.947885	0.00423999	0.0232444	-0.01309	0.766435	0.0190491	0.11405	C
HPA040852	O15305	PMM2	ns	ns	ns	0.0257305	0.378649	-0.0372041	0.421764	0.0210338	0.437954	-0.0304361	0.358794	B
HPA063649	O15305	PMM2	ns	ns	ns	-0.0175646	0.382192	0.0252854	0.417719	-0.0275528	0.151548	0.0396567	0.822422	B
HPA059037	Q01851	POU4F1	ns	ns	ns	0.0139054	0.654346	-0.019945	0.184193	-0.0172185	0.545093	0.0249549	0.264777	C
HPA068024	Q01851	POU4F1	ns	ns	ns	0.0434863	0.183716	-0.0627487	0.735853	0.0263492	0.526384	-0.0379219	0.280029	C
HPA047248	Q96QC0	PPP1R10	ns	ns	ns	0.0827476	0.107964	-0.11926	0.96672	0.0144871	0.762624	-0.0209367	0.118388	C
HPA056756	Q96QC0	PPP1R10	ns	ns	ns	0.0940779	0.238453	-0.135734	0.622597	0.108857	0.219183	-0.157041	0.65592	C
HPA045286	O95522	PRAMEF12	ns	ns	ns	0.196918	0.164492	-0.284367	0.783855	0.21427	0.0918571	-0.309265	1.01708	C
HPA001235	Q96MT3	PRICKLE1	ns	ns	ns	0.0215671	0.410813	-0.0310143	0.386355	0.0180927	0.413142	-0.0260623	0.370825	C
HPA050037	Q96MT3	PRICKLE1	ns	ns	ns	-0.0259209	0.427201	0.0372111	0.369367	-0.021853	0.573096	0.0313729	0.24264	C
HPA005550	P04070	PROC	ns	ns	ns	-0.0614104	0.168615	0.0888675	0.773103	-0.0669221	0.0593607	0.0969988	1.23652	A
HPA050030	P04070	PROC	ns	ns	ns	0.0101319	0.754192	-0.0144631	0.122518	-0.0291276	0.35265	0.0421506	0.447304	A
HPA039461	Q9UNN8	PROCR	ns	ns	ns	-0.00585795	0.831782	0.00843884	0.0799907	-0.00230366	0.915743	0.00331135	0.0379981	A
HPA042831	Q9UNN8	PROCR	ns	ns	ns	-0.0470341	0.20619	0.0676048	0.685732	-0.0591328	0.206273	0.0849981	0.689469	A
HPA023974	P07225	PROS1	ns	ns	ns	0.0137932	0.623331	-0.0196634	0.205281	0.0168479	0.403909	-0.0242011	0.388518	A
HPA016503	P22891	PROZ	ns	ns	ns	-0.00182431	0.96148	0.00275554	0.0170599	-0.0164542	0.567359	0.0239297	0.247346	A
HPA052006	P22891	PROZ	ns	ns	ns	-0.00597036	0.88646	0.00877515	0.0523408	0.0269721	0.548216	-0.0388571	0.262722	A
HPA042924	Q9Y617	PSAT1	ns	ns	ns	-0.0318067	0.510272	0.0458089	0.292198	0.00387537	0.945815	-0.00563056	0.0239093	C
HPA051588	Q9Y617	PSAT1	ns	ns	ns	0.0456455	0.229571	-0.0657651	0.639082	-0.0383575	0.292256	0.0553285	0.527867	C
HPA048972	O43242	PSMD3	ns	ns	ns	0.00610695	0.898476	-0.00871123	0.0464934	-0.0233838	0.627069	0.0339047	0.20222	D
HPA035381	Q6ZW05	PTCHD4	ns	ns	ns	0.0488267	0.113259	-0.0705437	0.945929	0.0581683	0.202748	-0.0841083	0.6979	C
HPA041276	Q6ZW05	PTCHD4	ns	ns	ns	0.015646	0.433174	-0.0224729	0.363337	-0.00444872	0.809155	0.00646385	0.0919406	C
HPA054984	Q6ZW05	PTCHD4	ns	ns	ns	-0.00599417	0.817281	0.00858104	0.0876288	-0.0128863	0.604068	0.0185546	0.218909	C
HPA029829	P43119	PTGIR	ns	ns	ns	-0.0688759	0.0616649	0.0989242	1.20996	-0.100465	0.0243187	0.144516	1.62769	B
HPA046574	P43119	PTGIR	ns	ns	ns	0.0806651	0.285641	-0.116031	0.54418	0.0518614	0.292134	-0.0748291	0.527828	B
HPA049663	P43119	PTGIR	ns	ns	ns	0.00766442	0.82111	-0.0109102	0.0855986	-0.0105756	0.834745	0.0154204	0.078079	B
HPA066204	P43119	PTGIR	ns	ns	ns	-0.0204156	0.669538	0.0289511	0.174225	0.00538913	0.923122	-0.00816051	0.0329693	B
HPA038342	P26045	PTPN3	ns	ns	ns	0.0631064	0.0907642	-0.0911848	1.04209	0.0853864	0.0340432	-0.123342	1.48028	C
HPA038343	P26045	PTPN3	ns	ns	ns	-0.0158003	0.832063	0.0229347	0.0798439	-0.0507251	0.497091	0.0733968	0.297806	C
HPA046728	P26045	PTPN3	ns	ns	ns	0.0568089	0.386801	-0.0823746	0.412512	-0.00514718	0.939705	0.00700655	0.0271595	C
HPA054453	P23467	PTPRB	ns	ns	ns	0.00869915	0.7911	-0.0124381	0.101768	-0.0138337	0.838405	0.0199789	0.0762721	B
HPA067868	P23467	PTPRB	ns	ns	ns	0.0211946	0.670925	-0.031119	0.173326	0.0313837	0.512849	-0.0457967	0.287834	B
HPA065722	P26022	PTX3	ns	ns	ns	0.0982388	0.161213	-0.141623	0.792601	0.04826	0.459371	-0.0694009	0.339381	C
HPA044920	Q53H96	PYCR3	ns	ns	ns	0.0749047	0.171954	-0.108017	0.764587	-0.0104324	0.829072	0.0152568	0.081882	C
HPA053776	Q53H96	PYCR3	ns	ns	ns	0.0523652	0.242422	-0.0753976	0.615427	0.0228664	0.655046	-0.0329646	0.178064	C
HPA063416	Q53H96	PYCR3	ns	ns	ns	0.0242938	0.390937	-0.0350304	0.407893	-0.0488932	0.215382	0.0707148	0.671114	C
HPA061377	Q96E17	RAB3C	ns	ns	ns	0.0267433	0.639199	-0.0386836	0.194364	0.0861524	0.13706	-0.124465	0.860299	C
HPA036950	Q9P0K7	RAI14	ns	ns	ns	0.0322609	0.303561	-0.0465213	0.517755	-0.000109358	0.995844	0.00017437	0.00184505	C
HPA015667	Q7LDG7	RASGRP2	ns	ns	ns	-0.0497585	0.45462	0.0714948	0.342352	0.0195072	0.794024	-0.0284022	0.0998289	B
HPA045885	P57052	RBM11	ns	ns	ns	-0.0829743	0.0957221	0.119409	1.01899	-0.013155	0.766327	0.0191301	0.116026	C
HPA065792	P57052	RBM11	ns	ns	ns	-0.0130977	0.585237	0.0189518	0.232668	-0.0133335	0.667861	0.0191938	0.172765	C
HPA048969	P48378	RFX2	ns	ns	ns	0.031665	0.381156	-0.0460941	0.418897	-0.00113231	0.977981	0.00125756	0.00969805	C
HPA047942	P61587	RND3	ns	ns	ns	-0.0307092	0.367077	0.0442617	0.435243	-0.0572761	0.387776	0.082293	0.398264	C
HPA055364	P61587	RND3	ns	ns	ns	-0.0765637	0.121945	0.109996	0.913837	-0.080379	0.114104	0.115566	0.916936	C
HPA065881	P61587	RND3	ns	ns	ns	-0.0191822	0.677531	0.0278135	0.169071	0.00451205	0.938591	-0.00677206	0.0269005	C
HPA007567	Q13464	ROCK1	ns	ns	ns	0.0345869	0.256072	-0.0497733	0.591638	0.0170785	0.579661	-0.0245051	0.23728	C
HPA008004	Q13464	ROCK1	ns	ns	ns	0.0229879	0.467917	-0.0332401	0.329832	0.065076	0.141299	-0.0939196	0.835891	C
HPA026828	P04843	RPN1	ns	ns	ns	0.0180678	0.664622	-0.0259722	0.177426	0.0161406	0.604076	-0.0231991	0.219269	D
HPA037912	Q01196	RUNX1	ns	ns	ns	0.0332489	0.163693	-0.0478473	0.78597	0.0257192	0.280616	-0.0369123	0.551302	B
HPA049852	Q06455	RUNX1T1	ns	ns	ns	-0.0372472	0.361441	0.0537669	0.441963	-0.0312861	0.5445	0.045006	0.265634	B
HPA053290	Q06455	RUNX1T1	ns	ns	ns	-0.0094501	0.627388	0.0137528	0.202464	0.00978038	0.707642	-0.0140343	0.148577	B
HPA064531	Q06455	RUNX1T1	ns	ns	ns	0.0185211	0.51965	-0.0267111	0.284289	0.00421587	0.916832	-0.00587431	0.0376968	B
HPA066761	Q06455	RUNX1T1	ns	ns	ns	0.0218284	0.610775	-0.0315384	0.214119	0.0412741	0.41523	-0.059536	0.384364	B
HPA052603	Q9NZJ4	SACS	ns	ns	ns	-0.060751	0.155178	0.0875595	0.80917	-0.0817983	0.0320706	0.117832	1.49298	C
HPA048488	Q9UPU9	SAMD4A	ns	ns	ns	0.0179769	0.692592	-0.0258095	0.159522	-0.00868955	0.885786	0.0127615	0.0527404	C
HPA065309	Q9UPU9	SAMD4A	ns	ns	ns	0.00764541	0.901702	-0.0107376	0.0449368	0.0409784	0.418448	-0.0591604	0.364896	C
HPA049515	Q8WTV0	SCARB1	ns	ns	ns	-0.012864	0.731341	0.0182214	0.13588	-0.0568729	0.206769	0.0816903	0.688976	D
HPA054712	Q8WTV0	SCARB1	ns	ns	ns	-0.0192548	0.518658	0.0277789	0.285119	-0.0442124	0.299779	0.0637807	0.517144	D
HPA043937	Q9UQD0	SCN8A	ns	ns	ns	0.0344669	0.352364	-0.0494343	0.453008	0.0275259	0.403875	-0.0395663	0.394451	C
HPA058780	Q9UQD0	SCN8A	ns	ns	ns	0.0250026	0.226357	-0.0360702	0.645206	0.0299281	0.0746815	-0.0431396	1.13345	C
HPA064422	Q9UQD0	SCN8A	ns	ns	ns	-0.0546729	0.0537413	0.0788967	1.26969	-0.0624086	0.0439166	0.0898015	1.36181	C
HPA040196	P53992	SEC24C	ns	ns	ns	0.0284838	0.329487	-0.0411437	0.482162	-0.0105293	0.778774	0.0149208	0.104594	C
HPA040213	P53992	SEC24C	ns	ns	ns	0.00273355	0.967085	-0.00441623	0.0145353	0.0262633	0.562445	-0.0380337	0.245529	C
HPA027227	P16581	SELE	ns	ns	ns	0.00204145	0.953529	-0.00292547	0.0206661	0.0420272	0.454708	-0.060496	0.334498	B
HPA057891	P16581	SELE	ns	ns	ns	0.0400976	0.314834	-0.0575672	0.501918	0.0245455	0.375321	-0.0352796	0.414198	B
HPA065850	P16581	SELE	ns	ns	ns	0.00580436	0.865451	-0.00878938	0.0627574	0.00583591	0.826268	-0.00864943	0.0822824	B
HPA011902	Q14242	SELPLG	ns	ns	ns	0.00601977	0.87573	-0.00850174	0.0576296	-0.00223758	0.961291	0.00317633	0.0169972	C
HPA022802	Q14242	SELPLG	ns	ns	ns	0.0101306	0.78733	-0.0145534	0.103843	-0.0426414	0.482954	0.0615431	0.316182	C
HPA044890	Q14242	SELPLG	ns	ns	ns	0.0097764	0.638706	-0.0140087	0.194699	0.0170496	0.435065	-0.02461	0.351987	C
HPA052704	Q14242	SELPLG	ns	ns	ns	0.041475	0.323637	-0.0602077	0.489942	0.0435627	0.268534	-0.0632243	0.574117	C
HPA048739	Q9UK55	SERPINA10	ns	ns	ns	-0.0583074	0.169374	0.0841104	0.771154	-0.0437458	0.320634	0.0630584	0.497045	A
HPA061957	P05154	SERPINA5	ns	ns	ns	-0.0127589	0.788101	0.0181901	0.103418	0.00137039	0.983689	-0.00192075	0.00717586	B
HPA055767	P05546	SERPIND1	ns	ns	ns	0.0152799	0.599728	-0.0220108	0.222046	-0.0103296	0.612891	0.0149623	0.213989	B
HPA024527	P05121	SERPINE1	ns	ns	ns	0.00280966	0.955351	-0.00405784	0.0198371	0.00445052	0.927506	-0.0064811	0.0327737	B
HPA045409	P05121	SERPINE1	ns	ns	ns	-0.0315261	0.585638	0.0455123	0.232371	-0.0441488	0.451516	0.0637327	0.346091	B
HPA048738	P05155	SERPING1	ns	ns	ns	-0.0352939	0.139455	0.0511366	0.855565	-0.0699821	0.0328506	0.10122	1.49109	C
HPA048105	Q9BWM7	SFXN3	ns	ns	ns	0.0376445	0.534419	-0.054487	0.272118	0.0485237	0.593821	-0.0704092	0.227381	C
HPA042456	A4FU49	SH3D21	ns	ns	ns	-0.0178425	0.732684	0.0260969	0.135083	-0.0100875	0.741089	0.0146514	0.128129	C
HPA066168	A4FU49	SH3D21	ns	ns	ns	0.0207292	0.823073	-0.0293719	0.0845616	0.0167175	0.742481	-0.0239244	0.125456	C
HPA045205	P04278	SHBG	ns	ns	ns	0.0474196	0.251617	-0.0679025	0.59926	-0.0197926	0.705575	0.0291342	0.144792	B
HPA053902	A0PJX4	SHISA3	ns	ns	ns	0.0139554	0.461014	-0.020302	0.336286	-0.00684522	0.780243	0.009658	0.107557	C
HPA010089	Q9ULL8	SHROOM4	ns	ns	ns	-0.0573482	0.188568	0.0827054	0.724531	0.0227208	0.766875	-0.0330774	0.115675	C
HPA010565	Q9ULL8	SHROOM4	ns	ns	ns	0.0151799	0.526687	-0.0218626	0.278447	0.0191192	0.457622	-0.0276981	0.330876	C
HPA039040	Q9H6Q3	SLA2	ns	ns	ns	-0.0230385	0.717863	0.0330089	0.143958	0.0304276	0.630959	-0.0441906	0.199753	C
HPA046136	Q9H6Q3	SLA2	ns	ns	ns	-0.0346958	0.305017	0.0501418	0.515676	-0.0639237	0.209964	0.0923273	0.681071	C
HPA053746	Q9H6Q3	SLA2	ns	ns	ns	-0.0844857	0.154702	0.121781	0.810504	-0.0751326	0.189384	0.108419	0.72311	C
HPA066826	Q9H6Q3	SLA2	ns	ns	ns	0.00514103	0.840243	-0.00736865	0.0755951	0.0412425	0.304817	-0.0592106	0.517256	C
HPA064728	Q8TBE7	SLC35G2	ns	ns	ns	-0.0626855	0.315345	0.0902367	0.501213	-0.0325442	0.451561	0.0467485	0.343791	C
HPA031532	Q8N695	SLC5A8	ns	ns	ns	-0.0460938	0.454524	0.0666954	0.342443	-0.0445129	0.404867	0.0640632	0.389846	C
HPA053103	Q8N695	SLC5A8	ns	ns	ns	0.00110014	0.955405	-0.00159669	0.0198125	-0.00797162	0.687219	0.011663	0.163925	C
HPA042110	P08294	SOD3	ns	ns	ns	0.0105136	0.839741	-0.0149157	0.0758546	0.0315948	0.508697	-0.0453495	0.295236	B
HPA012378	Q92673	SORL1	ns	ns	ns	0.0209592	0.19703	-0.0302039	0.705467	-0.00661676	0.694622	0.00964974	0.158181	D
HPA031320	Q92673	SORL1	ns	ns	ns	-0.0567028	0.145684	0.0816328	0.836587	-0.0934022	0.103977	0.134485	0.983724	D
HPA031321	Q92673	SORL1	ns	ns	ns	0.0353835	0.596528	-0.0509862	0.224369	0.101551	0.142168	-0.146688	0.814949	D
HPA031322	Q92673	SORL1	ns	ns	ns	-0.0165036	0.329515	0.0238661	0.482125	-0.0330074	0.163039	0.0476696	0.778999	D
HPA006889	Q99523	SORT1	ns	ns	ns	-0.044979	0.434074	0.0649537	0.362436	-0.0353074	0.510575	0.0510393	0.288316	D
HPA037884	Q9BXB7	SPATA16	ns	ns	ns	0.0082051	0.914629	-0.0118086	0.0387551	0.00590307	0.941056	-0.00840476	0.0264726	C
HPA038441	Q9BXB7	SPATA16	ns	ns	ns	-0.0524624	0.511683	0.0760088	0.290999	-0.0410423	0.424885	0.0592827	0.372751	C
HPA005628	P17947	SPI1	ns	ns	ns	0.0143784	0.620573	-0.0208703	0.207207	0.0560478	0.397882	-0.0808958	0.400078	C
HPA044653	P17947	SPI1	ns	ns	ns	0.0178686	0.373076	-0.025695	0.428203	0.000312155	0.987092	-0.000450468	0.00548649	C
HPA030875	P12931	SRC	ns	ns	ns	-0.0624957	0.254259	0.0901329	0.594724	-0.0458435	0.127747	0.0661333	0.900618	C
HPA058020	O60687	SRPX2	ns	ns	ns	0.0191141	0.633413	-0.0274472	0.198313	-0.0154757	0.79402	0.022559	0.100074	C
HPA019845	Q8WYL5	SSH1	ns	ns	ns	-0.0167557	0.69132	0.0240812	0.160321	0.00303657	0.956225	-0.00447603	0.0194141	C
HPA052749	Q8WYL5	SSH1	ns	ns	ns	-0.0331121	0.650425	0.0480333	0.186803	-0.0406475	0.654955	0.0589533	0.183802	C
HPA023463	Q76I76	SSH2	ns	ns	ns	-0.0316186	0.629855	0.0457667	0.200759	-0.0214316	0.745201	0.0312727	0.126205	C
HPA044386	Q76I76	SSH2	ns	ns	ns	0.0123689	0.701319	-0.0179081	0.154084	-0.0369067	0.390099	0.0530036	0.402401	C
HPA057099	Q76I76	SSH2	ns	ns	ns	-0.00766801	0.849701	0.0109788	0.0707341	-0.00845258	0.671924	0.0121869	0.171407	C
HPA054566	Q8NDV1	ST6GALNAC3	ns	ns	ns	-0.0189278	0.587067	0.0272406	0.231312	-0.0113616	0.750553	0.0163846	0.125271	C
HPA026871	Q8WWQ8	STAB2	ns	ns	ns	0.0564478	0.273416	-0.0812074	0.563176	0.0524321	0.408294	-0.0754308	0.386434	B
HPA038189	P32856	STX2	ns	ns	ns	0.0215156	0.190277	-0.0309164	0.720613	-0.00618306	0.676508	0.0089798	0.168491	A
HPA057594	P32856	STX2	ns	ns	ns	0.0125735	0.636991	-0.0181534	0.195867	-0.00430552	0.858921	0.00621159	0.0664224	A
HPA001330	Q12846	STX4	ns	ns	ns	-0.00115509	0.974377	0.00171915	0.0112728	-0.00127375	0.977011	0.00191079	0.0100778	D
HPA063868	Q15833	STXBP2	ns	ns	ns	-0.000483372	0.983783	0.000776748	0.00710056	-0.0129934	0.564245	0.0187539	0.249059	D
HPA030958	Q5T5C0	STXBP5	ns	ns	ns	-0.0242723	0.734201	0.0352274	0.134185	-0.0598138	0.30948	0.0864919	0.510397	A
HPA049727	Q5T5C0	STXBP5	ns	ns	ns	0.0126296	0.828046	-0.0183628	0.0819455	0.00584532	0.916334	-0.00850933	0.0381624	A
HPA003552	Q8NFX7	STXBP6	ns	ns	ns	0.00759951	0.791782	-0.0108688	0.101394	0.0313101	0.355283	-0.0452616	0.431084	D
HPA029300	Q8NFX7	STXBP6	ns	ns	ns	-0.115612	0.160207	0.166861	0.795318	-0.176396	0.0464513	0.254511	1.31619	D
HPA051204	Q8IWU6	SULF1	ns	ns	ns	0.0163573	0.56722	-0.0235263	0.246248	-0.0131972	0.572135	0.0190256	0.243914	C
HPA054728	Q8IWU6	SULF1	ns	ns	ns	0.0231743	0.241404	-0.0335437	0.617256	0.0155298	0.467792	-0.0225467	0.331947	C
HPA028728	P49888	SULT1E1	ns	ns	ns	-0.0561931	0.561597	0.0808191	0.250575	-0.0296886	0.74264	0.0423556	0.128801	C
HPA001384	P43405	SYK	ns	ns	ns	0.0299086	0.689047	-0.0428132	0.161751	0.0562958	0.29601	-0.081078	0.520155	C
HPA047866	P17542	TAL1	ns	ns	ns	0.0515909	0.179114	-0.0744477	0.746871	0.0122696	0.752628	-0.0177985	0.123115	B
HPA017082	P21731	TBXA2R	ns	ns	ns	-0.00350754	0.962832	0.00499383	0.0164496	-0.043478	0.655591	0.0626903	0.184219	B
HPA051183	P21731	TBXA2R	ns	ns	ns	-0.00508896	0.849481	0.00731083	0.0708464	-0.00738015	0.849142	0.0107398	0.0713174	B
HPA065207	P21731	TBXA2R	ns	ns	ns	0.0149756	0.311041	-0.0217234	0.507182	0.00097982	0.96049	-0.0014392	0.0172009	B
HPA065250	P21731	TBXA2R	ns	ns	ns	-0.0437719	0.360497	0.0629234	0.443099	-0.0405557	0.436612	0.0584605	0.361942	B
HPA031257	P24557	TBXAS1	ns	ns	ns	0.0509043	0.347637	-0.0737513	0.458874	0.0368112	0.507511	-0.0531633	0.294306	B
HPA031258	P24557	TBXAS1	ns	ns	ns	-0.0321394	0.452471	0.0463715	0.344409	-0.0766936	0.118319	0.110634	0.909719	B
HPA031259	P24557	TBXAS1	ns	ns	ns	0.00237166	0.966832	-0.00352333	0.0146491	0.00924561	0.88432	-0.0133382	0.0535945	B
HPA031260	P24557	TBXAS1	ns	ns	ns	0.0272971	0.655096	-0.03955	0.183695	0.0229446	0.766486	-0.0332342	0.115331	B
HPA027549	Q8N9U0	TC2N	ns	ns	ns	0.0232808	0.224837	-0.0335151	0.648131	-0.00627522	0.731153	0.00912295	0.135847	A
HPA041631	P20061	TCN1	ns	ns	ns	-0.0153194	0.582807	0.0221308	0.234476	-0.0092096	0.737962	0.0132665	0.12769	D
HPA043905	P20061	TCN1	ns	ns	ns	-0.0185507	0.678576	0.0265918	0.168402	0.0281296	0.570353	-0.0408991	0.244504	D
HPA005575	P10646	TFPI	ns	ns	ns	-0.101229	0.0115691	0.146379	1.9367	-0.0712209	0.0901465	0.103116	1.03702	B
HPA011937	Q9UP52	TFR2	ns	ns	ns	0.0252063	0.465754	-0.036297	0.331844	-0.00573398	0.826295	0.00818255	0.0807131	D
HPA017171	Q9UP52	TFR2	ns	ns	ns	-0.0409313	0.168947	0.0591219	0.77225	-0.0312183	0.224586	0.04516	0.647524	D
HPA047516	P01137	TGFB1	ns	ns	ns	0.0439808	0.201765	-0.0635667	0.695155	0.0598956	0.0783024	-0.0864018	1.11477	B
HPA049818	P61812	TGFB2	ns	ns	ns	0.0425466	0.191975	-0.0613175	0.716755	0.0514025	0.204801	-0.0741036	0.687735	C
HPA060541	P61812	TGFB2	ns	ns	ns	0.0278058	0.404047	-0.0400702	0.393568	0.00882757	0.730451	-0.0126155	0.135626	C
HPA065065	P61812	TGFB2	ns	ns	ns	-0.00742946	0.839869	0.0107249	0.0757886	-0.0130294	0.799666	0.0188798	0.0975991	C
HPA067580	P61812	TGFB2	ns	ns	ns	-0.0329395	0.277312	0.0476247	0.557031	-0.0519879	0.0560464	0.0752184	1.25863	C
HPA037420	Q9H5L6	THAP9	ns	ns	ns	0.00997221	0.754929	-0.0145513	0.122094	0.0133179	0.696446	-0.019462	0.157038	C
HPA037421	Q9H5L6	THAP9	ns	ns	ns	0.0296242	0.477573	-0.0428299	0.32096	0.0141995	0.781879	-0.0206192	0.107502	C
HPA021513	P07996	THBS1	ns	ns	ns	-0.00724645	0.802036	0.0103598	0.0958061	0.0639907	0.100729	-0.0923697	0.99566	C
HPA042942	P07996	THBS1	ns	ns	ns	0.000337959	0.994687	-0.000597356	0.00231338	0.0334295	0.530911	-0.0483207	0.276498	C
HPA019596	P40225	THPO	ns	ns	ns	0.022733	0.416515	-0.0329313	0.38037	0.0199246	0.450589	-0.0288663	0.348541	B
HPA042965	P40225	THPO	ns	ns	ns	0.0356619	0.69922	-0.0510892	0.155386	0.0546569	0.526336	-0.0786163	0.279134	B
HPA048828	P40225	THPO	ns	ns	ns	-0.00738146	0.915431	0.0106543	0.0383746	0.0171567	0.812079	-0.0249058	0.0895519	B
HPA051629	P40225	THPO	ns	ns	ns	0.0262117	0.642797	-0.0375494	0.191926	0.027814	0.727328	-0.0396865	0.13834	B
HPA053417	P01033	TIMP1	ns	ns	ns	0.102909	0.120462	-0.147994	0.919149	0.0208479	0.782557	-0.0298905	0.10678	B
HPA064888	P16035	TIMP2	ns	ns	ns	-0.00406871	0.857411	0.00594938	0.0668111	-0.0320735	0.12268	0.0463642	0.918451	B
HPA051828	Q9Y4G6	TLN2	ns	ns	ns	0.0103154	0.769182	-0.0149332	0.113971	-0.00938282	0.807492	0.0135251	0.0931403	C
HPA054787	Q9Y4G6	TLN2	ns	ns	ns	0.0189962	0.50722	-0.0275011	0.294804	0.052083	0.137229	-0.0751412	0.861233	C
HPA056857	Q9BZW5	TM6SF1	ns	ns	ns	0.0023336	0.980244	-0.00308259	0.00866579	-0.0103057	0.896281	0.0149395	0.0478281	B
HPA044166	Q8TDI8	TMC1	ns	ns	ns	-0.087121	0.0889652	0.125475	1.05078	-0.0601565	0.104237	0.0867312	0.988879	C
HPA028736	Q8N7C4	TMEM217	ns	ns	ns	0.00680232	0.886662	-0.0096864	0.0522418	-0.0338136	0.593598	0.0489618	0.225882	C
HPA045432	Q8N7C4	TMEM217	ns	ns	ns	0.011584	0.666922	-0.0166015	0.175925	-0.00135399	0.961319	0.00212542	0.0170025	C
HPA059261	Q8N7C4	TMEM217	ns	ns	ns	0.0244034	0.438107	-0.0350768	0.35842	-0.00631153	0.848059	0.00931352	0.0711248	C
HPA041921	Q2M3C6	TMEM266	ns	ns	ns	-0.00965483	0.892705	0.0143101	0.0492919	0.00956232	0.869946	-0.0137964	0.059291	C
HPA041977	Q2M3C6	TMEM266	ns	ns	ns	-0.0145499	0.675865	0.0209798	0.17014	-0.0312558	0.414628	0.0451499	0.369431	C
HPA049425	Q2M3C6	TMEM266	ns	ns	ns	-0.0642828	0.0984506	0.0923814	1.00678	0.0265865	0.524401	-0.0386857	0.281589	C
HPA050631	P01375	TNF	ns	ns	ns	0.0685946	0.20061	-0.0993733	0.697648	0.056836	0.290669	-0.08242	0.540512	C
HPA055037	P01375	TNF	ns	ns	ns	-0.12907	0.149678	0.185362	0.824842	0.0128159	0.79289	-0.0182148	0.0998772	C
HPA064998	P01375	TNF	ns	ns	ns	-0.01509	0.853242	0.0218629	0.0689278	-0.0121231	0.883427	0.0175635	0.0540389	C
HPA037513	Q9UBN6	TNFRSF10D	ns	ns	ns	-0.0692184	0.0875569	0.0998461	1.05771	-0.0557366	0.252037	0.0804389	0.602992	C
HPA055993	Q9UBN6	TNFRSF10D	ns	ns	ns	-0.0356336	0.337079	0.0514924	0.472268	-0.012998	0.749221	0.0187617	0.126154	C
HPA065387	Q9UBN6	TNFRSF10D	ns	ns	ns	0.0651197	0.226919	-0.0939012	0.644129	0.0327586	0.45816	-0.0470039	0.341131	C
HPA016700	Q86YW5	TREML1	ns	ns	ns	-0.00953219	0.834628	0.0140942	0.0785072	-0.00121269	0.959917	0.00196875	0.0178608	C
HPA017860	Q86YW5	TREML1	ns	ns	ns	0.0251586	0.480097	-0.0362902	0.318671	-0.0024983	0.952317	0.0036779	0.0211576	C
HPA023980	Q9UJT1	TUBD1	ns	ns	ns	0.0182404	0.570621	-0.0264361	0.243652	0.0180994	0.613689	-0.0262731	0.210912	C
HPA027090	Q9UJT1	TUBD1	ns	ns	ns	0.0375553	0.571552	-0.0539621	0.242944	0.0387578	0.44097	-0.0559375	0.357958	C
HPA043871	Q16881	TXNRD1	ns	ns	ns	0.0356364	0.341481	-0.051269	0.466634	0.0326687	0.438581	-0.0471353	0.352857	B
HPA062986	Q06418	TYRO3	ns	ns	ns	0.0220064	0.670385	-0.0315378	0.173676	-0.00738889	0.864523	0.0108545	0.0635698	B
HPA041943	P26368	U2AF2	ns	ns	ns	0.140682	0.0340584	-0.202862	1.46778	0.136104	0.0676996	-0.196221	1.05542	C
HPA064409	P26368	U2AF2	ns	ns	ns	0.0234069	0.452803	-0.0338684	0.34409	0.036581	0.344115	-0.0528791	0.466107	C
HPA038839	Q8IWV7	UBR1	ns	ns	ns	-0.0700292	0.126665	0.100284	0.897343	-0.0446302	0.189002	0.0639334	0.725377	C
HPA046727	Q8IWV7	UBR1	ns	ns	ns	0.000250217	0.993475	-1.55e-05	0.00284314	-0.0268446	0.305964	0.0389795	0.517897	C
HPA038195	Q6UW78	UQCC3	ns	ns	ns	-0.0117233	0.771002	0.016542	0.112944	-0.0265323	0.616794	0.0379203	0.210345	C
HPA046851	Q6UW78	UQCC3	ns	ns	ns	-0.00475901	0.837539	0.00670613	0.0769951	-0.0210684	0.464036	0.0302623	0.335706	C
HPA036233	P22415	USF1	ns	ns	ns	-0.0657725	0.22898	0.0942752	0.640202	-0.0656298	0.295813	0.0940593	0.502918	C
HPA036535	P22415	USF1	ns	ns	ns	0.0119661	0.657133	-0.0171293	0.182347	-0.0138915	0.545533	0.0201068	0.264587	C
HPA006882	Q9BV40	VAMP8	ns	ns	ns	-0.00153626	0.974966	0.00202343	0.0110104	0.0135483	0.689061	-0.0198189	0.148786	D
HPA007215	Q9BV40	VAMP8	ns	ns	ns	0.037745	0.314105	-0.0545252	0.502924	0.0260224	0.458458	-0.0375922	0.340773	D
HPA063777	P18206	VCL	ns	ns	ns	-0.016285	0.852734	0.0228278	0.0691866	0.0411392	0.686807	-0.0598907	0.162524	C
HPA053984	P15692	VEGFA	ns	ns	ns	-0.0573283	0.333409	0.0826713	0.477023	-0.0559743	0.383428	0.0807378	0.416451	B
HPA063302	P15692	VEGFA	ns	ns	ns	-0.037426	0.571794	0.0542469	0.24276	0.00646968	0.907289	-0.00926539	0.0423383	B
HPA055171	P49767	VEGFC	ns	ns	ns	0.00189238	0.916657	-0.00263032	0.0377933	0.0117374	0.694272	-0.0167727	0.157764	C
HPA026645	Q14D04	VEPH1	ns	ns	ns	-0.0321849	0.161648	0.0464873	0.79143	-0.0324344	0.203025	0.0467959	0.688067	C
HPA041588	Q14D04	VEPH1	ns	ns	ns	0.061547	0.392561	-0.0888528	0.406093	0.0525277	0.569146	-0.0758352	0.243285	C
HPA051312	P98155	VLDLR	ns	ns	ns	0.0558082	0.164394	-0.0805871	0.784115	0.0441211	0.307684	-0.0637187	0.500299	D
HPA002022	P42768	WAS	ns	ns	ns	0.00665109	0.882233	-0.0095203	0.0544169	0.0220421	0.651122	-0.0317004	0.186641	B
HPA039090	Q9UPY6	WASF3	ns	ns	ns	-0.0402518	0.382301	0.058316	0.417594	-0.0277014	0.378008	0.0400958	0.420037	C
HPA003739	O43516	WIPF1	ns	ns	ns	-0.0215137	0.643806	0.0312314	0.191245	-0.0294753	0.528189	0.0426696	0.275891	B
HPA042428	P98170	XIAP	ns	ns	ns	0.0409957	0.164728	-0.0592137	0.783233	-0.0104146	0.78497	0.0147722	0.100351	C
HPA055105	B2RXF5	ZBTB42	ns	ns	ns	-0.0274146	0.707819	0.0396268	0.150078	-0.0329723	0.690569	0.0475603	0.161718	C
HPA066961	B2RXF5	ZBTB42	ns	ns	ns	0.0253272	0.372274	-0.0364145	0.429137	0.0111941	0.690371	-0.0162438	0.154163	C
HPA023128	Q8N895	ZNF366	ns	ns	ns	0.0087883	0.64802	-0.0127663	0.188412	0.000911082	0.969824	-0.00137411	0.0133807	B
HPA023526	Q8N895	ZNF366	ns	ns	ns	0.0106257	0.605155	-0.0151475	0.218134	0.0194965	0.352605	-0.0281169	0.433549	B
HPA052024	Q96IT1	ZNF496	ns	ns	ns	0.0133355	0.780585	-0.0191849	0.10758	0.0334302	0.532005	-0.0484254	0.273672	C
HPA055834	Q96IT1	ZNF496	ns	ns	ns	-0.0604754	0.221433	0.0871336	0.654757	-0.100845	0.0762594	0.145444	1.1268	C

## Sheet: Tab_2_Sum.statistics Fig 1&2
Tab_2: Summary of statistical analyses in Figure 1
Panel A
Figure 1 d-e		Citrate				EDTA
		Fig 1d				Fig 1e
		HPA059937	HPA044659	HPA002655	HPA003042	HPA059937	HPA044659	HPA002655	HPA003042
	Control (Mean ± SD)	7.683±0.266	8.254±0.218	6.194±0.331	6.625±0.150	8.038±0.202	8.217±0.208	6.042±0.349	6.280±0.160
	Case (Mean ± SD)	7.939±0.292	8.460±0.322	6.424±0.465	6.714±0.170	8.191±0.209	8.396±0.284	6.265±0.443	6.395±0.204
	P value	8.34e-06	0.000109618	0.00669865	0.00775574	0.000309	0.00023	0.00779511	0.00258462
	DF	92	92	92	92	92	92	92	92
	Mean ± SD of the Log Media Fluorescence Intesities (LogMFI) values ; P value = Linear model ajusted by age and sex; DF= Degrees of freedom
Figure 1 g		Fig 1g					Fig 1g
		CHFR5					CHFR5
		HPA059937-MAB3845	HPA073894-MAB3845	HPA072446-MAB3845		HPA059937 (disvovery) vs.	HPA059937-DB	HPA073894-DB	HPA072446-DB
	Control	7.278	4.099	6.073		Spearman; ⍴	0.83	0.75	0.82
	Case	7.528	4.328	6.365		95% CI	0.75-0.88	0.64-0.83	0.73-0.87
	Mean (Case- Control) ± SEM	0.2499 ± 0.07009	0.2291 ± 0.07229	0.2926 ± 0.07298		P value	<0.0001	<0.0001	<0.0001
	P value	0.0006	0.0021	0.0001		number of test	95	95	95
	DF	93	94	93
	Mean of the Log Media Fluorescence Intesities (LogMFI) values; SEM=Standard error of the mean; P value= Unpired t test (two tailed); DF= Degrees of freedom
Figure 1 h-i
		Fig 1h		Fig 1i
		VEBIOS ER		VEBIOS COAG
		CHFR5
		HPA072446-MAB3845		HPA072446-MAB3845
	Control (ng/ml) mean ± SD	2842		2467
	- range (ng/ml)	1216-5559		1378-4569
	Case (ng/ml) mean ± SD	3428		2681
	- range (ng/ml)	1986-6073		1560-4268
	Mean (Case- Control) ± SEM	585.6 ± 157.0		214.2 ± 64.91
	P value*	0.0003		0.0011
	DF	94		275
	OR (1SD)	2.54		1.54
	95 % CI	1.52-4.66		1.20-2.01
	P value **	0.00105		0.000885
	DF	92		273
	Mean ± SD of CFHR5 quantitative values (ng/ml); SEM=SEM=Standard error of the mean,P value *= Unpaired t test (two tailed); DF= Degrees of freedom
	OR (1SD) Odd ratio per 1 Standard Deviation; CI= Coeficeint Interval ;P value ** = Linear model ajusted by age and sex; DF=Degrees of freedom
	VEBIOS ER	Fig 1h			VEBIOS COAG	Fig 1i
		CHFR5(ng/ml) vs CRP (mg/L)				CHFR5(ng/ml) vs CRP (mg/L)
		Controls	Cases			Controls	Cases
	Spearman; ⍴	0.52	0.57		Spearman; ⍴	0.24	0.49
	95% CI	0.2577 - 0.7060	0.3246 - 0.7393		95% CI	0.07014 - 0.4005	0.3486 - 0.6028
	P value	0.0002	<0.0001		P value	0.005	<0.0001
	number of test	46	44		number of test	133	141
		Fig 1h				Fig 1i
		CHFR5(ng/ml) vs D-dimer (mg/L)				CHFR5(ng/ml) vs D-dimer (mg/L)
		Controls	Cases			Controls	Cases
	Spearman; ⍴	0.22	-0.01		Spearman; ⍴	-0.02	0.42
	95% CI	-0.09797 - 0.4929	-0.3083 - 0.2884		95% CI	-0.196 - 0.1583	0.2668 - 0.5482
	P value	0.16	0.94		P value	0.86	<0.0001
	number of test	43	46		number of test	130	142
Panel B
Figure 2 d-e
		Fig 2d		Fig 2e
		VEBIOS ER		VEBIOS COAG
		Complement C3
	Control (ug/ml) mean ± SD	660		794.5
	- range (ug/ml)	292-1187		364-1582
	Case (ug/ml) mean ± SD	667.5		907.3
	- range (ug/ml)	64-1207		281-2647
	Mean (Case- Control) ± SEM	7.549 ± 44.43		112.8 ± 35.26
	P value *	0.8655		0.0015
	DF	87		273
	OR (1SD)	1.04		1.52
	95 % CI	(0.68-1.58)		(1.18-2.01)
	P value **	0.863		0.00193
	DF	87		273
	VEBIOS ER	Fig 2d			VEBIOS COAG	Fig 2e
		C3 (ug/ml) vs CHFR5 (ng/ml)				C3 (ug/ml) vs CHFR5 (ng/ml)
		Controls	Cases			Controls	Cases
	Spearman; ⍴	0.24	29		Spearman; ⍴	0.46	0.47
	95% CI	-0.07-0.507	-0.002-0.54		95% CI	0.32-0.57	0.33-0.59
	P value	0.12	0.05		P value	<0.0001	<0.0001
	number of test	44	47		number of test	135	142

## Sheet: Tab_3 IC-MS SULF1
Tab_3: List of proteins identified in plasma by IC-MS using antibody HPA059937
Accession	Description	Protein Name	GENE NAME	Z-score	Sum(Coverage)	Sum(# Proteins)	Sum(# Unique Peptides)	Sum(# Peptides)	Sum(# PSMs)	Area Replicate 1	Area Replicate 2	Area Replicate 3	# Peptides Replicate 1	# Peptides Replicate 2	# Peptides Replicate 3	# PSM replicate 1	# PSM replicate 2	# PSM replicate 3	sequence coverage replicate 1	sequence coverage replicate 2	sequence coverage replicate 3	Score Replicate 1	Score Replicate 2	Score Replicate 3	# AAs	MW [kDa]	calc. pI
P01782	Immunoglobulin heavy variable 3-9 OS=Homo sapiens GN=IGHV3-9 PE=1 SV=2 - [HV309_HUMAN]	Immunoglobulin heavy variable 3-9 OS	IGHV3-9	-0.76137	0.1864	5	2	2	4	14100000	10900000	9730000	1	1	2	1	1	2	0.0932	0.0932	0.1864	2.84	2.9	5.69	118	12.9	7.08
P02654	Apolipoprotein C-I OS=Homo sapiens GN=APOC1 PE=1 SV=1 - [APOC1_HUMAN]	Apolipoprotein C-I OS	APOC1	-0.708659	0.2892	1	3	3	18	101000000	479000000	659000000	2	2	3	3	6	9	0.2651	0.2651	0.2892	9.12	18.28	24.83	83	9.3	8.47
P02765	Alpha-2-HS-glycoprotein OS=Homo sapiens GN=AHSG PE=1 SV=1 - [FETUA_HUMAN]	Alpha-2-HS-glycoprotein OS	AHSG	-0.707185	0.1008	1	3	3	10	35100000	53300000	37800000	2	2	2	4	3	3	0.0736	0.0654	0.0736	10.91	9.82	10.85	367	39.3	5.72
P02768	Serum albumin OS=Homo sapiens GN=ALB PE=1 SV=2 - [ALBU_HUMAN]	Serum albumin OS	ALB	-0.683158	0.5878	3	35	35	158	1210000000	1530000000	2170000000	22	25	34	38	50	70	0.4368	0.4548	0.5714	146.86	173.61	247.96	609	69.3	6.28
P05155-2	Isoform 2 of Plasma protease C1 inhibitor OS=Homo sapiens GN=SERPING1 - [IC1_HUMAN]	Isoform 2 of Plasma protease C1 inhibitor OS	SERPING1	-0.677009	0.1161	3	4	4	15	36000000	27200000	65500000	3	3	4	4	3	8	0.0871	0.0871	0.1161	13.61	8.82	28.82	448	49.7	6.54
P08603	Complement factor H OS=Homo sapiens GN=CFH PE=1 SV=4 - [CFAH_HUMAN]	Complement factor H OS	CFH	-0.670382	0.078	2	7	7	10	4870000	6350000	4580000	2	5	3	2	5	3	0.0187	0.0593	0.0325	6.01	15.82	9.36	1231	139	6.61
P01825	Immunoglobulin heavy variable 4-59 OS=Homo sapiens GN=IGHV4-59 PE=1 SV=2 - [HV459_HUMAN]	Immunoglobulin heavy variable 4-59 OS	IGHV4-59	-0.665155	0.1379	9	1	1	3	18800000	11200000	18900000	1	1	1	1	1	1	0.1379	0.1379	0.1379	4.03	3.1	3.41	116	12.9	9.29
P00739	Haptoglobin-related protein OS=Homo sapiens GN=HPR PE=2 SV=2 - [HPTR_HUMAN]	Haptoglobin-related protein OS	HPR	-0.654486	0.296	2	2	11	15	5220000	99600000	149000000	1	5	8	1	5	9	0.0402	0.1322	0.227	3.08	15.22	26.38	348	39	7.09
P01009-2	Isoform 2 of Alpha-1-antitrypsin OS=Homo sapiens GN=SERPINA1 - [A1AT_HUMAN]	Isoform 2 of Alpha-1-antitrypsin OS	SERPINA1	-0.650214	0.4708	3	13	13	39	71400000	212000000	287000000	6	9	11	9	13	17	0.2507	0.3733	0.4318	33.04	47.22	61.01	359	40.2	5.47
P01023	Alpha-2-macroglobulin OS=Homo sapiens GN=A2M PE=1 SV=3 - [A2MG_HUMAN]	Alpha-2-macroglobulin OS	A2M	-0.645724	0.3039	3	32	32	84	69900000	66300000	79900000	19	27	30	20	30	34	0.209	0.2659	0.2917	71.46	100.48	123.31	1474	163.2	6.46
P01042	Kininogen-1 OS=Homo sapiens GN=KNG1 PE=1 SV=2 - [KNG1_HUMAN]	Kininogen-1 OS	KNG1	-0.638599	0.2562	3	13	13	48	96300000	72900000	81500000	8	10	13	13	15	20	0.1801	0.2112	0.2562	38.03	38.05	51.76	644	71.9	6.81
P00450	Ceruloplasmin OS=Homo sapiens GN=CP PE=1 SV=1 - [CERU_HUMAN]	Ceruloplasmin OS	CP	-0.630005	0.1371	1	9	9	18	92500000	25000000	24200000	6	7	5	6	7	5	0.0854	0.1127	0.0704	20.31	23.5	17.76	1065	122.1	5.72
P02787	Serotransferrin OS=Homo sapiens GN=TF PE=1 SV=3 - [TRFE_HUMAN]	Serotransferrin OS	TF	-0.629764	0.3066	1	18	18	36	35500000	56700000	85700000	9	10	15	10	10	16	0.1777	0.1819	0.265	32.64	33.74	50.34	698	77	7.12
P02763	Alpha-1-acid glycoprotein 1 OS=Homo sapiens GN=ORM1 PE=1 SV=1 - [A1AG1_HUMAN]	Alpha-1-acid glycoprotein 1 OS	ORM1	-0.615282	0.2637	2	5	5	7	12100000	7890000	26900000	1	2	4	1	2	4	0.0746	0.1343	0.204	3.16	6.69	11.87	201	23.5	5.02
P00738	Haptoglobin OS=Homo sapiens GN=HP PE=1 SV=1 - [HPT_HUMAN]	Haptoglobin OS	HP	-0.613131	0.3695	2	6	15	26	22700000	98000000	153000000	5	9	12	5	9	12	0.1453	0.266	0.2685	16.33	29.8	36.36	406	45.2	6.58
P04217	Alpha-1B-glycoprotein OS=Homo sapiens GN=A1BG PE=1 SV=4 - [A1BG_HUMAN]	Alpha-1B-glycoprotein OS	A1BG	-0.603087	0.1111	2	4	4	8	20600000	20700000	21500000	4	1	3	4	1	3	0.1111	0.0343	0.0768	13	3.98	8.92	495	54.2	5.86
P01834	Immunoglobulin kappa constant OS=Homo sapiens GN=IGKC PE=1 SV=2 - [IGKC_HUMAN]	Immunoglobulin kappa constant OS	IGKC	-0.601025	0.8037	1	2	7	51	2220000000	1540000000	1750000000	7	7	7	18	16	17	0.8037	0.8037	0.8037	82.59	66.76	69.94	107	11.8	6.52
P02790	Hemopexin OS=Homo sapiens GN=HPX PE=1 SV=2 - [HEMO_HUMAN]	Hemopexin OS	HPX	-0.600371	0.2446	1	8	8	16	201000000	70100000	135000000	1	5	7	1	7	8	0.0519	0.171	0.2251	5.08	24.66	28.64	462	51.6	7.02
P01876	Immunoglobulin heavy constant alpha 1 OS=Homo sapiens GN=IGHA1 PE=1 SV=2 - [IGHA1_HUMAN]	Immunoglobulin heavy constant alpha 1 OS	IGHA1	-0.598892	0.3881	2	7	8	23	275000000	359000000	363000000	4	6	7	7	8	8	0.2408	0.3286	0.3286	30.16	30.79	28.91	353	37.6	6.51
P04003	C4b-binding protein alpha chain OS=Homo sapiens GN=C4BPA PE=1 SV=2 - [C4BPA_HUMAN]	C4b-binding protein alpha chain OS	C4BPA	-0.596874	0.1709	1	7	7	14	56900000	64700000	48800000	4	4	6	4	4	6	0.1055	0.1005	0.1441	13.08	13.98	18.44	597	67	7.3
P0DOX7	Immunoglobulin kappa light chain OS=Homo sapiens PE=1 SV=1 - [IGK_HUMAN]	Immunoglobulin kappa light chain OS	IGK	-0.582257	0.5374	2	3	8	48	1750000000	1540000000	1650000000	7	8	7	15	17	16	0.4533	0.5374	0.4533	71.71	67.45	62.75	214	23.4	7.17
P01011	Alpha-1-antichymotrypsin OS=Homo sapiens GN=SERPINA3 PE=1 SV=2 - [AACT_HUMAN]	Alpha-1-antichymotrypsin OS	SERPINA3	-0.582098	0.2128	2	7	7	13	74500000	57000000	133000000	5	5	3	5	5	3	0.1608	0.1418	0.0875	17.03	17.4	10.22	423	47.6	5.52
P01859	Immunoglobulin heavy constant gamma 2 OS=Homo sapiens GN=IGHG2 PE=1 SV=2 - [IGHG2_HUMAN]	Immunoglobulin heavy constant gamma 2 OS	IGHG2	-0.579816	0.3405	1	3	8	24	776000000	602000000	728000000	4	6	7	5	9	10	0.1748	0.2546	0.2883	16.08	28.08	32.62	326	35.9	7.59
P01861	Immunoglobulin heavy constant gamma 4 OS=Homo sapiens GN=IGHG4 PE=1 SV=1 - [IGHG4_HUMAN]	Immunoglobulin heavy constant gamma 4 OS	IGHG4	-0.563341	0.3211	1	2	7	16	746000000	585000000	728000000	3	4	7	3	5	8	0.1254	0.1682	0.3211	9.2	15.31	25.37	327	35.9	7.36
P01871	Immunoglobulin heavy constant mu OS=Homo sapiens GN=IGHM PE=1 SV=4 - [IGHM_HUMAN]	Immunoglobulin heavy constant mu OS	IGHM	-0.554331	0.4084	2	3	13	76	1980000000	1500000000	1570000000	7	12	11	14	32	30	0.2472	0.3797	0.3311	54.79	126.99	112.39	453	49.4	6.77
P0DOX6	Immunoglobulin mu heavy chain OS=Homo sapiens PE=1 SV=1 - [IGM_HUMAN]	Immunoglobulin mu heavy chain OS	IGM	-0.545418	0.3281	1	1	11	73	1980000000	1500000000	1570000000	7	10	9	14	31	28	0.1944	0.3056	0.224	54.79	121.33	106.99	576	63.4	7.87
P01860	Immunoglobulin heavy constant gamma 3 OS=Homo sapiens GN=IGHG3 PE=1 SV=2 - [IGHG3_HUMAN]	Immunoglobulin heavy constant gamma 3 OS	IGHG3	-0.537294	0.4324	1	5	11	37	1030000000	834000000	632000000	7	8	10	12	13	12	0.3263	0.3263	0.3952	49.73	44.38	41.51	377	41.3	7.9
P05546	Heparin cofactor 2 OS=Homo sapiens GN=SERPIND1 PE=1 SV=3 - [HEP2_HUMAN]	Heparin cofactor 2 OS	SERPIND1	-0.53415	0.2084	1	7	7	17	17300000	40100000	30500000	3	4	5	3	6	8	0.1042	0.1042	0.1503	11.42	18.45	23.01	499	57	6.9
P02649	Apolipoprotein E OS=Homo sapiens GN=APOE PE=1 SV=1 - [APOE_HUMAN]	Apolipoprotein E OS	APOE	-0.529003	0.5457	1	14	14	36	231000000	188000000	202000000	10	10	13	12	10	14	0.4543	0.4101	0.5174	46.08	34.29	50.29	317	36.1	5.73
P00734	Prothrombin OS=Homo sapiens GN=F2 PE=1 SV=2 - [THRB_HUMAN]	Prothrombin OS	F2	-0.523499	0.3601	1	16	16	50	173000000	117000000	134000000	12	13	13	16	16	18	0.2846	0.3119	0.2781	66.63	66.23	67.2	622	70	5.9
P01019	Angiotensinogen OS=Homo sapiens GN=AGT PE=1 SV=1 - [ANGT_HUMAN]	Angiotensinogen OS	AGT	-0.52239	0.0866	1	3	3	7	21200000	11400000	12100000	2	3	2	2	3	2	0.0515	0.0866	0.0598	6.52	9.49	7.24	485	53.1	6.32
P35858	Insulin-like growth factor-binding protein complex acid labile subunit OS=Homo sapiens GN=IGFALS PE=1 SV=1 - [ALS_HUMAN]	Insulin-like growth factor-binding protein complex acid labile subunit OS	IGFALS	-0.521752	0.1983	2	8	9	14	9750000	17600000	24100000	4	4	6	4	4	6	0.0975	0.086	0.1322	14.7	13.63	19.71	605	66	6.79
P68871	Hemoglobin subunit beta OS=Homo sapiens GN=HBB PE=1 SV=2 - [HBB_HUMAN]	Hemoglobin subunit beta OS	HBB	-0.502843	0.4286	2	4	4	8	31600000	16100000	18900000	2	3	3	2	3	3	0.1973	0.3469	0.2789	8.27	11.25	11.13	147	16	7.28
P10909-4	Isoform 4 of Clusterin OS=Homo sapiens GN=CLU - [CLUS_HUMAN]	Isoform 4 of Clusterin OS	CLU	-0.502395	0.2452	5	10	10	19	209000000	228000000	157000000	5	6	8	5	6	8	0.149	0.1899	0.1995	19.22	21.57	24.73	416	48.8	6.71
P07225	Vitamin K-dependent protein S OS=Homo sapiens GN=PROS1 PE=1 SV=1 - [PROS_HUMAN]	Vitamin K-dependent protein S OS	PROS1	-0.495654	0.0607	1	3	3	4	6350000	7020000	6740000	1	2	1	1	2	1	0.0251	0.0355	0.0237	3.04	6.18	3.66	676	75.1	5.67
P27169	Serum paraoxonase/arylesterase 1 OS=Homo sapiens GN=PON1 PE=1 SV=3 - [PON1_HUMAN]	Serum paraoxonase/arylesterase 1 OS	PON1	-0.491266	0.2338	1	5	5	13	121000000	53100000	81700000	4	3	4	5	3	5	0.2028	0.1352	0.1662	21.44	10.6	18.42	355	39.7	5.22
P55056	Apolipoprotein C-IV OS=Homo sapiens GN=APOC4 PE=1 SV=1 - [APOC4_HUMAN]	Apolipoprotein C-IV OS	APOC4	-0.485091	0.1811	1	3	3	4	8150000	8160000	129000000	1	1	2	1	1	2	0.0945	0.0866	0.1654	2.82	3.04	5.11	127	14.5	8.92
P06681-2	Isoform 2 of Complement C2 OS=Homo sapiens GN=C2 - [CO2_HUMAN]	Isoform 2 of Complement C2 OS	C2	-0.484766	0.0613	3	3	3	7	14500000	7420000	10800000	2	2	3	2	2	3	0.039	0.039	0.0613	6.06	5.27	8.34	538	60.3	8.18
P06727	Apolipoprotein A-IV OS=Homo sapiens GN=APOA4 PE=1 SV=3 - [APOA4_HUMAN]	Apolipoprotein A-IV OS	APOA4	-0.484587	0.4571	1	18	18	53	135000000	144000000	189000000	9	13	16	13	19	21	0.2778	0.3687	0.3914	51.75	63.19	68.29	396	45.4	5.38
P08697	Alpha-2-antiplasmin OS=Homo sapiens GN=SERPINF2 PE=1 SV=3 - [A2AP_HUMAN]	Alpha-2-antiplasmin OS	SERPINF2	-0.484175	0.1385	2	5	5	8	31600000	16000000	32300000	2	2	4	2	2	4	0.0489	0.0468	0.1141	5.75	5.92	13.15	491	54.5	6.29
P02647	Apolipoprotein A-I OS=Homo sapiens GN=APOA1 PE=1 SV=1 - [APOA1_HUMAN]	Apolipoprotein A-I OS	APOA1	-0.481307	0.6929	1	22	22	138	3770000000	4100000000	5650000000	17	18	22	38	40	60	0.5693	0.5693	0.6929	136.24	132.98	192.2	267	30.8	5.76
P04114	Apolipoprotein B-100 OS=Homo sapiens GN=APOB PE=1 SV=2 - [APOB_HUMAN]	Apolipoprotein B-100 OS	APOB	-0.464885	0.3355	1	113	113	282	185000000	134000000	161000000	65	74	98	75	90	117	0.2196	0.2222	0.284	277.03	309.05	393.16	4563	515.3	7.05
P09871	Complement C1s subcomponent OS=Homo sapiens GN=C1S PE=1 SV=1 - [C1S_HUMAN]	Complement C1s subcomponent OS	C1S	-0.461869	0.1526	5	7	7	15	34000000	57000000	55100000	3	5	6	3	5	7	0.0741	0.1192	0.1366	13.19	18.56	24.7	688	76.6	4.96
O14791-3	Isoform 3 of Apolipoprotein L1 OS=Homo sapiens GN=APOL1 - [APOL1_HUMAN]	Isoform 3 of Apolipoprotein L1 OS	APOL1	-0.451643	0.1026	3	3	3	8	31600000	23100000	29900000	1	2	3	1	3	4	0.0237	0.0789	0.1026	2.98	9.07	12.87	380	42.1	5.8
P00747	Plasminogen OS=Homo sapiens GN=PLG PE=1 SV=2 - [PLMN_HUMAN]	Plasminogen OS	PLG	-0.447888	0.416	1	24	24	49	98200000	90300000	89600000	14	12	18	16	13	20	0.3025	0.2346	0.3395	59.77	48.86	71.46	810	90.5	7.24
P01024	Complement C3 OS=Homo sapiens GN=C3 PE=1 SV=2 - [CO3_HUMAN]	Complement C3 OS	C3	-0.447122	0.5105	1	69	69	315	817000000	592000000	681000000	49	55	63	93	103	119	0.4113	0.4299	0.4666	361.3	377.9	426.48	1663	187	6.4
P0DOX2	Immunoglobulin alpha-2 heavy chain OS=Homo sapiens PE=1 SV=1 - [IGA2_HUMAN]	Immunoglobulin alpha-2 heavy chain OS	IGA2	-0.44269	0.1209	2	2	4	9	69900000	291000000	139000000	3	2	3	4	2	3	0.0989	0.0462	0.0879	14.2	5.94	10.18	455	48.9	6.81
Q96PD5	N-acetylmuramoyl-L-alanine amidase OS=Homo sapiens GN=PGLYRP2 PE=1 SV=1 - [PGRP2_HUMAN]	N-acetylmuramoyl-L-alanine amidase OS	PGLYRP2	-0.439282	0.0868	2	3	3	5	7920000	6440000	9630000	1	2	2	1	2	2	0.0399	0.0625	0.0642	3.48	6.39	7.84	576	62.2	7.55
P12259	Coagulation factor V OS=Homo sapiens GN=F5 PE=1 SV=4 - [FA5_HUMAN]	Coagulation factor V OS	F5	-0.432807	0.0207	1	4	4	5	4870000	2980000	4560000	2	1	2	2	1	2	0.0108	0.0054	0.0099	6.45	2.78	5.04	2224	251.5	6.05
P01031	Complement C5 OS=Homo sapiens GN=C5 PE=1 SV=4 - [CO5_HUMAN]	Complement C5 OS	C5	-0.431543	0.1348	1	16	16	29	43500000	30200000	33700000	10	9	10	10	9	10	0.0931	0.0758	0.0746	38.03	31.13	30.79	1676	188.2	6.52
P19827	Inter-alpha-trypsin inhibitor heavy chain H1 OS=Homo sapiens GN=ITIH1 PE=1 SV=3 - [ITIH1_HUMAN]	Inter-alpha-trypsin inhibitor heavy chain H1 OS	ITIH1	-0.427981	0.0681	3	4	4	13	163000000	158000000	103000000	4	3	3	5	4	4	0.0681	0.0549	0.0549	21.21	17.17	17.24	911	101.3	6.79
P06396-2	Isoform 2 of Gelsolin OS=Homo sapiens GN=GSN - [GELS_HUMAN]	Isoform 2 of Gelsolin OS	GSN	-0.427268	0.2298	4	13	13	31	174000000	105000000	109000000	8	10	10	9	11	11	0.1628	0.1847	0.1915	35.31	38.28	39.18	731	80.6	5.85
P01700	Immunoglobulin lambda variable 1-47 OS=Homo sapiens GN=IGLV1-47 PE=1 SV=2 - [LV147_HUMAN]	Immunoglobulin lambda variable 1-47 OS	IGLV1-47	-0.417686	0.2479	2	2	2	4	41700000	34900000	42300000	1	1	2	1	1	2	0.1111	0.1111	0.2479	3.86	3.11	6.27	117	12.3	5.91
P13671	Complement component C6 OS=Homo sapiens GN=C6 PE=1 SV=3 - [CO6_HUMAN]	Complement component C6 OS	C6	-0.416859	0.1552	1	12	12	22	33200000	24900000	27000000	7	8	7	7	8	7	0.0942	0.1039	0.0996	28.82	25.69	26.53	934	104.7	6.76
O43866	CD5 antigen-like OS=Homo sapiens GN=CD5L PE=1 SV=1 - [CD5L_HUMAN]	CD5 antigen-like OS	CD5L	-0.411978	0.4438	1	11	11	33	145000000	104000000	147000000	8	7	10	11	9	13	0.3314	0.3429	0.4236	44.08	33.26	46.13	347	38.1	5.47
P19823	Inter-alpha-trypsin inhibitor heavy chain H2 OS=Homo sapiens GN=ITIH2 PE=1 SV=2 - [ITIH2_HUMAN]	Inter-alpha-trypsin inhibitor heavy chain H2 OS	ITIH2	-0.405524	0.2315	1	20	20	37	135000000	211000000	192000000	11	11	13	13	11	13	0.1332	0.1564	0.1691	41.85	32.67	40.08	946	106.4	6.86
P04004	Vitronectin OS=Homo sapiens GN=VTN PE=1 SV=1 - [VTNC_HUMAN]	Vitronectin OS	VTN	-0.404454	0.2427	1	9	9	22	334000000	332000000	302000000	6	7	6	6	9	7	0.1715	0.2218	0.1904	22.23	29.88	22.43	478	54.3	5.8
P05090	Apolipoprotein D OS=Homo sapiens GN=APOD PE=1 SV=1 - [APOD_HUMAN]	Apolipoprotein D OS	APOD	-0.392223	0.2011	1	3	3	6	103000000	95000000	96000000	1	3	2	1	3	2	0.0741	0.2011	0.1323	3.92	10.27	6.69	189	21.3	5.15
P02679-2	Isoform Gamma-A of Fibrinogen gamma chain OS=Homo sapiens GN=FGG - [FIBG_HUMAN]	Isoform Gamma-A of Fibrinogen gamma chain OS	FGG	-0.390809	0.6888	2	26	26	147	5160000000	3890000000	3370000000	18	19	26	41	50	56	0.5698	0.5584	0.6888	175.25	196.73	203.94	437	49.5	6.09
P00761	Trypsin OS=Sus scrofa PE=1 SV=1 FPTDDDDKIVGGYTCAANSIPYQVSLNSGSHFCGGSLINSQWVVSAAHCYKSRIQVRLGE - [TRYP_PIG]	Trypsin OS	TRYP_PIG	-0.390185	0.4035	1	5	5	9	6150000000	36300000	1690000000	2	3	4	2	3	4	0.1754	0.2573	0.345	5.95	11	11.71	171	18	7.53
Q14624	Inter-alpha-trypsin inhibitor heavy chain H4 OS=Homo sapiens GN=ITIH4 PE=1 SV=4 - [ITIH4_HUMAN]	Inter-alpha-trypsin inhibitor heavy chain H4 OS	ITIH4	-0.383318	0.2505	1	2	16	50	132000000	98300000	116000000	12	8	15	22	11	17	0.1882	0.129	0.2129	42.72	44.55	60.27	930	103.3	6.98
Q14624-3	Isoform 3 of Inter-alpha-trypsin inhibitor heavy chain H4 OS=Homo sapiens GN=ITIH4 - [ITIH4_HUMAN]	Isoform 3 of Inter-alpha-trypsin inhibitor heavy chain H4 OS	ITIH4	-0.383318	0.2478	3	1	15	48	132000000	98300000	116000000	11	8	14	21	11	16	0.1833	0.1333	0.2089	39.89	44.55	57.31	900	99.8	6.47
P02747	Complement C1q subcomponent subunit C OS=Homo sapiens GN=C1QC PE=1 SV=3 - [C1QC_HUMAN]	Complement C1q subcomponent subunit C OS	C1QC	-0.378961	0.2531	1	5	5	9	217000000	149000000	158000000	2	3	4	2	3	4	0.1224	0.1755	0.2	8.49	10.65	13.08	245	25.8	8.41
P07360	Complement component C8 gamma chain OS=Homo sapiens GN=C8G PE=1 SV=3 - [CO8G_HUMAN]	Complement component C8 gamma chain OS	C8G	-0.377048	0.3366	1	5	5	10	27500000	26400000	35000000	3	3	4	3	3	4	0.2376	0.203	0.2921	10.65	10.19	11.98	202	22.3	8.31
P01619	Immunoglobulin kappa variable 3-20 OS=Homo sapiens GN=IGKV3-20 PE=1 SV=2 - [KV320_HUMAN]	Immunoglobulin kappa variable 3-20 OS	IGKV3-20	-0.368915	0.3276	2	2	2	6	350000000	156000000	184000000	1	2	2	1	3	2	0.1379	0.3276	0.3276	4.25	10.26	7.4	116	12.5	4.96
P00736	Complement C1r subcomponent OS=Homo sapiens GN=C1R PE=1 SV=2 - [C1R_HUMAN]	Complement C1r subcomponent OS	C1R	-0.367437	0.2014	1	10	10	20	54000000	38300000	27900000	8	6	6	8	6	6	0.1858	0.122	0.1362	32.16	19.47	22.98	705	80.1	6.21
P02675	Fibrinogen beta chain OS=Homo sapiens GN=FGB PE=1 SV=2 - [FIBB_HUMAN]	Fibrinogen beta chain OS	FGB	-0.364432	0.6741	1	30	30	216	4690000000	3220000000	3060000000	21	25	26	67	80	69	0.5418	0.4929	0.664	289.65	308.24	263.63	491	55.9	8.27
P02760	Protein AMBP OS=Homo sapiens GN=AMBP PE=1 SV=1 - [AMBP_HUMAN]	Protein AMBP OS	AMBP	-0.350064	0.2159	1	6	6	13	168000000	65300000	115000000	4	3	6	4	3	6	0.1477	0.1136	0.2159	11.78	9.04	17.55	352	39	6.25
P0C0L5	Complement C4-B OS=Homo sapiens GN=C4B PE=1 SV=2 - [CO4B_HUMAN]	Complement C4-B OS	C4B	-0.348592	0.2139	1	2	28	68	145000000	103000000	143000000	15	18	27	16	19	33	0.1187	0.1376	0.2081	58.72	63.83	109.72	1744	192.6	7.27
P0C0L4-2	Isoform 2 of Complement C4-A OS=Homo sapiens GN=C4A - [CO4A_HUMAN]	Isoform 2 of Complement C4-A OS	C4A	-0.34422	0.2197	2	2	28	71	145000000	103000000	143000000	17	19	27	18	20	33	0.1449	0.1484	0.2138	67.82	66.94	107.73	1698	187.6	7.12
P02655	Apolipoprotein C-II OS=Homo sapiens GN=APOC2 PE=1 SV=1 - [APOC2_HUMAN]	Apolipoprotein C-II OS	APOC2	-0.343929	0.4356	1	4	4	17	1160000000	1210000000	2300000000	4	2	4	6	4	7	0.4356	0.3168	0.4356	27.42	15.3	29.64	101	11.3	4.72
P06312	Immunoglobulin kappa variable 4-1 OS=Homo sapiens GN=IGKV4-1 PE=1 SV=1 - [KV401_HUMAN]	Immunoglobulin kappa variable 4-1 OS	IGKV4-1	-0.325517	0.2975	1	3	3	6	15600000	13900000	27600000	1	1	3	1	1	4	0.0992	0.0992	0.2975	3.05	2.67	11.3	121	13.4	5.25
P07358	Complement component C8 beta chain OS=Homo sapiens GN=C8B PE=1 SV=3 - [CO8B_HUMAN]	Complement component C8 beta chain OS	C8B	-0.312189	0.1387	1	6	6	16	60300000	53600000	31400000	4	6	5	4	6	6	0.0981	0.1387	0.1235	13.69	19.58	19.76	591	67	8.13
P01870	Ig gamma chain C region OS=Oryctolagus cuniculus PE=1 SV=1 - [IGHG_RABIT]	Ig gamma chain C region OS	IGHG_RABIT	-0.304674	0.548	1	8	8	110	3960000000	3700000000	10600000000	5	6	8	25	34	51	0.3839	0.4149	0.548	156.43	194.6	251.32	323	35.4	8.29
P60709	Actin, cytoplasmic 1 OS=Homo sapiens GN=ACTB PE=1 SV=1 - [ACTB_HUMAN]	Actin, cytoplasmic 1 OS	ACTB	-0.300842	0.1333	13	4	4	7	36800000	19600000	43500000	1	2	4	1	2	4	0.0427	0.0693	0.1333	2.88	6.63	11.31	375	41.7	5.48
P00751	Complement factor B OS=Homo sapiens GN=CFB PE=1 SV=2 - [CFAB_HUMAN]	Complement factor B OS	CFB	-0.299593	0.3063	2	19	19	44	243000000	186000000	189000000	10	13	16	11	16	17	0.1649	0.2343	0.2356	39.52	58.06	54.92	764	85.5	7.06
P19013	Keratin, type II cytoskeletal 4 OS=Homo sapiens GN=KRT4 PE=1 SV=4 - [K2C4_HUMAN]	Keratin, type II cytoskeletal 4 OS	KRT4	-0.290113	0.3633	10	17	20	36	86500000	67900000	334000000	1	1	20	7	6	23	0.0206	0.0206	0.3633	22.96	18.55	68.49	534	57.2	6.61
P02671-2	Isoform 2 of Fibrinogen alpha chain OS=Homo sapiens GN=FGA - [FIBA_HUMAN]	Isoform 2 of Fibrinogen alpha chain OS	FGA	-0.283719	0.6491	2	35	35	230	4480000000	3540000000	3470000000	21	26	29	61	77	92	0.4286	0.4876	0.528	251.99	309.9	327.19	644	69.7	8.06
P01764	Immunoglobulin heavy variable 3-23 OS=Homo sapiens GN=IGHV3-23 PE=1 SV=2 - [HV323_HUMAN]	Immunoglobulin heavy variable 3-23 OS	IGHV3-23	-0.277742	0.188	2	1	2	4	76300000	63200000	47600000	1	1	2	1	1	2	0.094	0.094	0.188	3	3.34	6.21	117	12.6	8.28
P15169	Carboxypeptidase N catalytic chain OS=Homo sapiens GN=CPN1 PE=1 SV=1 - [CBPN_HUMAN]	Carboxypeptidase N catalytic chain OS	CPN1	-0.269467	0.0721	1	3	3	5	29100000	3180000	10500000	3	1	1	3	1	1	0.0721	0.0306	0.0218	9.4	3.77	2.35	458	52.3	7.34
P02751-10	Isoform 10 of Fibronectin OS=Homo sapiens GN=FN1 - [FINC_HUMAN]	Isoform 10 of Fibronectin OS	FN1	-0.267335	0.3736	17	55	55	184	576000000	572000000	183000000	43	46	39	65	73	46	0.3088	0.3267	0.2656	264.05	279.52	165.45	2176	239.5	5.88
P07357	Complement component C8 alpha chain OS=Homo sapiens GN=C8A PE=1 SV=2 - [CO8A_HUMAN]	Complement component C8 alpha chain OS	C8A	-0.261694	0.2123	1	8	8	18	50800000	35700000	33100000	5	6	7	5	6	7	0.1558	0.1507	0.1729	20	19.51	22.55	584	65.1	6.47
P02746	Complement C1q subcomponent subunit B OS=Homo sapiens GN=C1QB PE=1 SV=3 - [C1QB_HUMAN]	Complement C1q subcomponent subunit B OS	C1QB	-0.250406	0.1107	1	2	2	7	188000000	71400000	75700000	1	2	2	1	2	4	0.0553	0.1107	0.1107	3.26	7.19	13.08	253	26.7	8.63
P35527	Keratin, type I cytoskeletal 9 OS=Homo sapiens GN=KRT9 PE=1 SV=3 - [K1C9_HUMAN]	Keratin, type I cytoskeletal 9 OS	KRT9	-0.246575	0.5265	1	19	19	64	737000000	651000000	339000000	14	14	15	23	21	20	0.4254	0.3884	0.4382	113.24	102.57	88.77	623	62	5.24
Q96IY4	Carboxypeptidase B2 OS=Homo sapiens GN=CPB2 PE=1 SV=2 - [CBPB2_HUMAN]	Carboxypeptidase B2 OS	CPB2	-0.232703	0.1324	2	4	4	7	32400000	22700000	17100000	3	1	3	3	1	3	0.1277	0.0284	0.1324	11.02	3.19	9.94	423	48.4	7.71
P03952	Plasma kallikrein OS=Homo sapiens GN=KLKB1 PE=1 SV=1 - [KLKB1_HUMAN]	Plasma kallikrein OS	KLKB1	-0.226331	0.1332	1	6	6	9	13300000	5010000	6900000	3	2	4	3	2	4	0.058	0.0345	0.0925	8.9	5.31	11.81	638	71.3	8.22
P35908	Keratin, type II cytoskeletal 2 epidermal OS=Homo sapiens GN=KRT2 PE=1 SV=2 - [K22E_HUMAN]	Keratin, type II cytoskeletal 2 epidermal OS	KRT2	-0.220179	0.5743	1	23	29	108	1790000000	1020000000	960000000	21	26	26	33	36	39	0.4648	0.507	0.5603	125.9	133.36	141.73	639	65.4	8
P10643	Complement component C7 OS=Homo sapiens GN=C7 PE=1 SV=2 - [CO7_HUMAN]	Complement component C7 OS	C7	-0.213924	0.1103	1	6	6	12	25900000	15400000	11000000	3	4	5	3	4	5	0.0569	0.07	0.0973	12.05	13.78	17.13	843	93.5	6.48
P0DJI9	Serum amyloid A-2 protein OS=Homo sapiens GN=SAA2 PE=1 SV=1 - [SAA2_HUMAN]	Serum amyloid A-2 protein OS	SAA2	-0.189292	0.377	1	3	3	14	104000000	43900000	180000000	1	2	3	3	5	6	0.1311	0.2377	0.377	14.7	22.24	22.52	122	13.5	9.14
P04406-2	Isoform 2 of Glyceraldehyde-3-phosphate dehydrogenase OS=Homo sapiens GN=GAPDH - [G3P_HUMAN]	Isoform 2 of Glyceraldehyde-3-phosphate dehydrogenase OS	GAPDH	-0.172718	0.1468	2	3	3	8	11000000	6760000	6690000	3	2	3	3	2	3	0.1468	0.099	0.1468	9.81	6.13	8.64	293	31.5	7.61
A0A0B4J1X5	Immunoglobulin heavy variable 3-74 OS=Homo sapiens GN=IGHV3-74 PE=3 SV=1 - [HV374_HUMAN]	Immunoglobulin heavy variable 3-74 OS	IGHV3-74	-0.172074	0.3162	6	1	3	5	103000000	166000000	98800000	2	1	2	2	1	2	0.2222	0.094	0.188	6.53	2.84	6.4	117	12.8	8.66
P04264	Keratin, type II cytoskeletal 1 OS=Homo sapiens GN=KRT1 PE=1 SV=6 - [K2C1_HUMAN]	Keratin, type II cytoskeletal 1 OS	KRT1	-0.168718	0.5823	7	33	38	155	2590000000	1730000000	1300000000	28	34	32	48	58	49	0.4984	0.5683	0.5326	191.04	214.5	179.45	644	66	8.12
P0CG04	Immunoglobulin lambda constant 1 OS=Homo sapiens GN=IGLC1 PE=1 SV=1 - [IGLC1_HUMAN]	Immunoglobulin lambda constant 1 OS	IGLC1	-0.166272	0.5566	3	2	4	27	1170000000	1440000000	1050000000	3	3	4	11	8	8	0.4623	0.4623	0.5566	41.67	28.69	29.55	106	11.3	7.87
P13645	Keratin, type I cytoskeletal 10 OS=Homo sapiens GN=KRT10 PE=1 SV=6 - [K1C10_HUMAN]	Keratin, type I cytoskeletal 10 OS	KRT10	-0.165784	0.524	6	23	25	105	1760000000	773000000	1020000000	21	21	20	38	30	37	0.4914	0.4914	0.4897	160.35	110.13	142.64	584	58.8	5.21
P18428	Lipopolysaccharide-binding protein OS=Homo sapiens GN=LBP PE=1 SV=3 - [LBP_HUMAN]	Lipopolysaccharide-binding protein OS	LBP	-0.143283	0.0457	1	2	2	3	11900000	20000000	15800000	1	1	1	1	1	1	0.0229	0.0229	0.0229	2.82	3.14	2.64	481	53.3	6.7
P15924-2	Isoform DPII of Desmoplakin OS=Homo sapiens GN=DSP - [DESP_HUMAN]	Isoform DPII of Desmoplakin OS	DSP	-0.135764	0.048	3	7	7	9	4300000	11700000	6300000	3	4	2	3	4	2	0.0224	0.0255	0.0114	10.97	14.58	6.73	2272	260	6.96
P03988	Ig mu chain C region secreted form OS=Oryctolagus cuniculus PE=2 SV=1 - [IGHM_RABIT]	Ig mu chain C region secreted form OS	IGHM_RABIT	-0.1275	0.155	4	5	5	10	101000000	35900000	110000000	4	2	4	4	2	4	0.1332	0.0633	0.1114	14.01	7.26	11.31	458	49.9	6.33
P07355	Annexin A2 OS=Homo sapiens GN=ANXA2 PE=1 SV=2 - [ANXA2_HUMAN]	Annexin A2 OS	ANXA2	-0.115075	0.1445	3	4	4	6	5240000	2330000	8600000	2	2	2	2	2	2	0.0737	0.0678	0.056	6.87	5.59	5.77	339	38.6	7.75
Q5D862	Filaggrin-2 OS=Homo sapiens GN=FLG2 PE=1 SV=1 - [FILA2_HUMAN]	Filaggrin-2 OS	FLG2	-0.109917	0.0088	1	2	2	5	42700000	15100000	2950000	2	2	1	2	2	1	0.0088	0.0088	0.0046	6.21	5.88	2.85	2391	247.9	8.31
P02656	Apolipoprotein C-III OS=Homo sapiens GN=APOC3 PE=1 SV=1 - [APOC3_HUMAN]	Apolipoprotein C-III OS	APOC3	-0.106825	0.5859	1	6	6	45	4210000000	5260000000	10900000000	5	5	6	11	14	20	0.5859	0.5657	0.5859	44.88	48.66	77.16	99	10.8	5.41
P02652	Apolipoprotein A-II OS=Homo sapiens GN=APOA2 PE=1 SV=1 - [APOA2_HUMAN]	Apolipoprotein A-II OS	APOA2	-0.10591	0.47	1	6	6	22	1020000000	1260000000	2370000000	3	5	6	4	8	10	0.41	0.42	0.47	14.64	23.91	33.51	100	11.2	6.62
Q5T749	Keratinocyte proline-rich protein OS=Homo sapiens GN=KPRP PE=1 SV=1 - [KPRP_HUMAN]	Keratinocyte proline-rich protein OS	KPRP	-0.103729	0.0967	1	4	4	10	18800000	7900000	10600000	3	4	3	3	4	3	0.0777	0.0967	0.0777	10.6	12.41	10.83	579	64.1	8.27
P02748	Complement component C9 OS=Homo sapiens GN=C9 PE=1 SV=2 - [CO9_HUMAN]	Complement component C9 OS	C9	-0.0715135	0.3077	1	16	16	40	173000000	174000000	155000000	10	10	12	14	11	15	0.2469	0.2236	0.2397	51.94	36.81	50.76	559	63.1	5.59
Q7Z794	Keratin, type II cytoskeletal 1b OS=Homo sapiens GN=KRT77 PE=1 SV=3 - [K2C1B_HUMAN]	Keratin, type II cytoskeletal 1b OS	KRT77	-0.0703097	0.0554	1	1	3	9	1510000000	937000000	557000000	2	2	3	2	2	5	0.0415	0.0346	0.0554	6.03	5.58	14.36	578	61.9	5.99
P02452	Collagen alpha-1(I) chain OS=Homo sapiens GN=COL1A1 PE=1 SV=5 - [CO1A1_HUMAN]	Collagen alpha-1(I) chain OS	COL1A1	-0.0689714	0.0458	1	4	4	8	21400000	97500000	137000000	2	3	2	3	3	2	0.0328	0.026	0.0191	11.69	8.85	6	1464	138.9	5.8
P02533	Keratin, type I cytoskeletal 14 OS=Homo sapiens GN=KRT14 PE=1 SV=4 - [K1C14_HUMAN]	Keratin, type I cytoskeletal 14 OS	KRT14	-0.068962	0.4131	5	4	18	55	208000000	423000000	276000000	14	17	13	17	22	16	0.3856	0.4131	0.3559	61.83	77.51	54.13	472	51.5	5.16
P08779	Keratin, type I cytoskeletal 16 OS=Homo sapiens GN=KRT16 PE=1 SV=4 - [K1C16_HUMAN]	Keratin, type I cytoskeletal 16 OS	KRT16	-0.0641077	0.5518	5	11	22	58	206000000	423000000	276000000	16	21	9	20	26	12	0.4672	0.5518	0.2051	70.99	92.48	39.56	473	51.2	5.05
P01591	Immunoglobulin J chain OS=Homo sapiens GN=JCHAIN PE=1 SV=4 - [IGJ_HUMAN]	Immunoglobulin J chain OS	JCHAIN	-0.0373763	0.2327	1	3	3	9	158000000	121000000	271000000	3	3	3	3	3	3	0.2327	0.2327	0.2327	9.84	9.53	9.91	159	18.1	5.24
P06702	Protein S100-A9 OS=Homo sapiens GN=S100A9 PE=1 SV=1 - [S10A9_HUMAN]	Protein S100-A9 OS	S100A9	-0.0298634	0.3772	1	3	3	8	19200000	13000000	32900000	1	2	3	1	2	5	0.1316	0.2456	0.3772	3.81	6.73	17.52	114	13.2	6.13
Q04695	Keratin, type I cytoskeletal 17 OS=Homo sapiens GN=KRT17 PE=1 SV=2 - [K1C17_HUMAN]	Keratin, type I cytoskeletal 17 OS	KRT17	-0.0174442	0.2569	4	3	11	26	105000000	202000000	120000000	7	9	4	9	11	6	0.1829	0.2083	0.0764	30.71	38.31	19.43	432	48.1	5.02
P0DJI8	Serum amyloid A-1 protein OS=Homo sapiens GN=SAA1 PE=1 SV=1 - [SAA1_HUMAN]	Serum amyloid A-1 protein OS	SAA1	-0.0123093	0.4344	1	4	4	29	267000000	174000000	438000000	3	4	3	9	9	11	0.2951	0.4344	0.4344	36.3	37.96	47.18	122	13.5	6.79
P04196	Histidine-rich glycoprotein OS=Homo sapiens GN=HRG PE=1 SV=1 - [HRG_HUMAN]	Histidine-rich glycoprotein OS	HRG	0.0113433	0.2952	1	12	12	28	234000000	163000000	177000000	7	7	12	8	8	12	0.1848	0.181	0.2952	28.81	28.34	39.39	525	59.5	7.5
Q01546	Keratin, type II cytoskeletal 2 oral OS=Homo sapiens GN=KRT76 PE=1 SV=2 - [K22O_HUMAN]	Keratin, type II cytoskeletal 2 oral OS	KRT76	0.0293743	0.0737	3	1	6	26	161000000	145000000	327000000	3	3	5	9	7	10	0.0502	0.0313	0.0549	29.95	21.5	28.48	638	65.8	8.12
Q86YZ3	Hornerin OS=Homo sapiens GN=HRNR PE=1 SV=2 - [HORN_HUMAN]	Hornerin OS	HRNR	0.0730039	0.0596	1	3	3	4	20000000	8710000	41800000	2	1	1	2	1	1	0.0316	0.0281	0.0168	7.99	4.85	4.04	2850	282.2	10.04
P04259	Keratin, type II cytoskeletal 6B OS=Homo sapiens GN=KRT6B PE=1 SV=5 - [K2C6B_HUMAN]	Keratin, type II cytoskeletal 6B OS	KRT6B	0.0775103	0.4557	7	1	27	79	1150000000	1100000000	849000000	14	21	22	20	30	29	0.328	0.367	0.3582	70	100.61	88.38	564	60	8
P13647	Keratin, type II cytoskeletal 5 OS=Homo sapiens GN=KRT5 PE=1 SV=3 - [K2C5_HUMAN]	Keratin, type II cytoskeletal 5 OS	KRT5	0.0932823	0.3305	7	10	22	59	549000000	819000000	578000000	10	15	17	17	19	23	0.2119	0.2695	0.2847	57.74	60.11	68.53	590	62.3	7.74
P02538	Keratin, type II cytoskeletal 6A OS=Homo sapiens GN=KRT6A PE=1 SV=3 - [K2C6A_HUMAN]	Keratin, type II cytoskeletal 6A OS	KRT6A	0.133316	0.4911	8	1	29	80	564000000	834000000	708000000	15	22	23	21	30	29	0.3457	0.3848	0.3883	73.19	101.13	90.09	564	60	8
P01857	Immunoglobulin heavy constant gamma 1 OS=Homo sapiens GN=IGHG1 PE=1 SV=1 - [IGHG1_HUMAN]	Immunoglobulin heavy constant gamma 1 OS	IGHG1	0.148156	0.503	2	6	11	52	1300000000	918000000	885000000	7	9	10	15	18	19	0.3091	0.3879	0.4606	54.33	62.33	68.6	330	36.1	8.19
P08123	Collagen alpha-2(I) chain OS=Homo sapiens GN=COL1A2 PE=1 SV=7 - [CO1A2_HUMAN]	Collagen alpha-2(I) chain OS	COL1A2	0.16368	0.0102	1	2	2	9	500000000	468000000	401000000	2	2	2	3	3	3	0.0102	0.0102	0.0102	11.71	10.5	10.92	1366	129.2	8.95
P13646	Keratin, type I cytoskeletal 13 OS=Homo sapiens GN=KRT13 PE=1 SV=4 - [K1C13_HUMAN]	Keratin, type I cytoskeletal 13 OS	KRT13	0.249384	0.3384	7	9	13	29	217000000	310000000	357000000	5	4	13	7	6	16	0.1026	0.0742	0.3384	23.45	19.96	50.8	458	49.6	4.96
Q9H4G4	Golgi-associated plant pathogenesis-related protein 1 OS=Homo sapiens GN=GLIPR2 PE=1 SV=3 - [GAPR1_HUMAN]	Golgi-associated plant pathogenesis-related protein 1 OS	GLIPR2	0.452201	0.2792	1	3	3	7	13100000	7640000	9700000	2	2	3	2	2	3	0.1948	0.1948	0.2792	7.55	6.85	9.92	154	17.2	9.41
P0DOY2	Immunoglobulin lambda constant 2 OS=Homo sapiens GN=IGLC2 PE=1 SV=1 - [IGLC2_HUMAN]	Immunoglobulin lambda constant 2 OS	IGLC2	0.643159	0.5566	4	2	4	31	1330000000	1150000000	1190000000	3	4	4	11	11	9	0.4623	0.5566	0.5566	40.83	37.84	32.77	106	11.3	7.24
P02750	Leucine-rich alpha-2-glycoprotein OS=Homo sapiens GN=LRG1 PE=1 SV=2 - [A2GL_HUMAN]	Leucine-rich alpha-2-glycoprotein OS	LRG1	0.9907	0.1412	1	4	4	8	132000000	41900000	123000000	2	2	4	2	2	4	0.0807	0.0605	0.1412	6.99	5.46	11.6	347	38.2	6.95
P48668	Keratin, type II cytoskeletal 6C OS=Homo sapiens GN=KRT6C PE=1 SV=3 - [K2C6C_HUMAN]	Keratin, type II cytoskeletal 6C OS	KRT6C	1.09125	0.4734	8	1	27	74	564000000	834000000	708000000	13	20	21	19	28	27	0.3174	0.367	0.3599	64.28	91.54	80.9	564	60	8
Q8IWU6	Extracellular sulfatase Sulf-1 OS=Homo sapiens GN=SULF1 PE=1 SV=1 - [SULF1_HUMAN]	Extracellular sulfatase Sulf-1 OS	SULF1	4.0233	0.0264	1	2	2	4	33600000	7530000	16700000	1	1	2	1	1	2	0.0126	0.0138	0.0264	2.91	3.43	5.24	871	101	9.09
Q9BXR6	Complement factor H-related protein 5 OS=Homo sapiens GN=CFHR5 PE=1 SV=1 - [FHR5_HUMAN]	Complement factor H-related protein 5 OS	CFHR5	5.09146	0.4025	2	16	16	72	3220000000	2470000000	2430000000	11	12	14	21	22	29	0.2707	0.3357	0.3462	88.07	78.58	101.6	569	64.4	7.06

## Sheet: Tab_4 Risk factors&clin chem
Tab_4: Association between CFHR5 plasma levels and clinical variables in VEBIOS ER
A. Association between CFHR5 plasma levels and clinical variables in VEBIOS ER
	CASES n= 48					CONTROLS n=48
VEBIOS ER	Association (linear model)*			Correlation (Spearman)		Association Test (linear model)*			Correlation (Spearman)
Variables	β	SE	p	⍴	p	β	SE	p	⍴	p
Sex	-91.20	228.70	0.69			-133.80	220.40	0.55
Sampling Age	-8.75	5.92	0.15	-0.18	0.21	-4.93	6.52	0.45	-0.11	0.44
Smoking	337.40	400.05	0.40	0.17	0.29	656.10	283.02	0.03	0.16	0.28
D-dimer	-0.01	0.03	0.67	-0.01	0.94	0.28	0.13	0.04	0.22	0.16
CRP	7.88	2.00	3.25E-04	0.57	4.58e-05	11.37	1.42	5.08E-10	0.52	0.000239
Leukocytes	-20.47	56.38	0.72	0.09	0.58	26.60	23.04	0.26	0.29	0.05
Hb	-6.00	7.45	0.43	0.09	0.57	-14.07	8.64	0.11	-0.13	0.40
Thrombocytes	-1.41	1.99	0.48	-0.09	0.58	2.15	1.30	0.11	0.13	0.39
B. Association between CFHR5 plasma levels and clinical variables in VEBIOS Coagulation
	CASES n= 144					CONTROLS n= 140
VEBIOS Coagulation	Association (linear model)*			Correlation (Spearman)		Association (linear model)*			Correlation (Spearman)
Variables	β	SE	p	⍴	p	β	SE	p	⍴	p
Sex	243.90	93.48	0.01			-15.82	92.55	0.87
Sampling Age	12.43	3.79	1.32E-03	0.26	1.63E-03	-1.87	4.00	0.64	-0.02	0.79
BMI	26.33	10.00	0.01	0.21	0.01	8.87	11.88	0.46	0.15	0.09
Smoking	28.82	126.05	0.82	0.09	0.31	374.87	133.82	0.01	0.17	0.05
D-dimer	0.21	0.07	3.07E-03	0.42	2.44E-07	-0.04	0.21	0.86	-0.02	0.86
CRP	100.35	15.35	1.14E-09	0.49	4.48e-10	23.29	15.80	0.14	0.24	4.95E-03
Leukocytes	79.02	31.92	0.01	0.19	0.02	-0.05	34.41	1.00	-0.04	0.66
Hb	-4.38	5.59	0.43	0.09	0.29	4.72	4.31	0.28	0.07	0.39
Thrombocytes	2.22	0.80	0.01	0.23	0.01	0.76	1.10	0.49	0.10	0.28
	* association adjusted for sex and age
	BMI: body mass index; CRP: c-reactive protein; Hb: hemoglobin; TG: triglycerides.

## Sheet: Tab_5 UAC
Tab_5: Predictive performance for CFHR5 measured with dual binder assay alone and in combination with D-dimer and Wells score by difference in AUC based on VEBIOS ER cohort
Total cohort (n=84)		AUC	AUC difference
		(95% CI)
M 1	D-dimer	0.821 (0.748-0.895)	-
M 2	CFHR5	0.725 (0.613-0.837)	-0.096 (p=0.128)
M 3	D-dimer + Wells	0.848 (0.766-0.929)	0.027 (p=0.334)
M 4	CFHR5 + Wells	0.728 (0.618-0.838)	-0.093 (p=0.134)
M 5	D-dimer + CFHR5	0.875 (0.795-0.956)	0.054 (p=0.110)
M 6	D-dimer + CFHR5 + Wells	0.862 (0.780-0.945)	0.041 (p=0.197)
VTE unlikely according to Wells*
M 1	D-dimer	0.813 (0.714-0.911)	-
M 2	CFHR5	0.680 (0.511-0.849)	-0.133 (p=0.142)
M 3	D-dimer + CFHR5	0.838 (0.709-0.966)	0.025 (p=0.610)
VTE likely according to Wells**
M 1	D-dimer	0.833 (0.721-0.945)	-
M 2	CFHR5	0.775 (0.629-0.922)	-0.058 (p=0.538)
M 3	D-dimer + CFHR5	0.925 (0.848-1.00)	0.092 (p=0.035)
VTE: venous thromboembolism; CFHR5: Complement Factor H Regulating Protein 5; M: model; AUC:area under receiver operating characteristics curve; CI: confidence interval
VTE likely according to Wells Score: ≥2 p for DVT, ≥4 p for PE.
* n=43; 24 controls; 19 cases
** n=41; 18 controls; 23 cases

## Sheet: Tab_6 Liver co-expression
Tab_6: CFHR5 liver co-expression									Tab_6: Liver co-expression
Table A								Table B
ENSIG_ID	GENENAME	Pearsons_corr.	TPM_Mean	WGNCA	Liver_enriched (HPA)			Analysis Type:	PANTHER Overrepresentation Test (Released 20210224)
ENSG00000134389	CFHR5	1	50.9643	68	Yes			Annotation Version and Release Date:	GO Ontology database DOI: 10.5281/zenodo.5725227 Released 2021-11-16
ENSG00000241399	CD302	0.83236	51.6568	68				Analyzed List:	upload_1 (Homo sapiens)
ENSG00000157131	C8A	0.805641	296.761	68	Yes			Reference List:	Homo sapiens (all genes in database)
ENSG00000113600	C9	0.796331	488.804	68	Yes			Test Type:	FISHER
ENSG00000123838	C4BPA	0.774308	548.349	68	Yes			Correction:	FDR adjusted p-value (PFDR)
ENSG00000000971	CFH	0.758835	378.812	68	Yes			GO biological process complete	Homo sapiens - REFLIST (20595)	upload_1 (11)	Expected	Fold Enrichment	Raw P-value	PFDR
ENSG00000205403	CFI	0.755742	293.595	68	Yes			complement activation (GO:0006956)	139	15	.34	43.58	1.55E-20	2.43E-16
ENSG00000182326	C1S	0.742976	685.916	68	Yes			humoral immune response (GO:0006959)	336	16	.83	19.23	1.52E-16	1.19E-12
ENSG00000175336	APOF	0.737167	202.889	68	Yes			complement activation, classical pathway (GO:0006958)	123	12	.30	39.40	4.74E-16	1.86E-12
ENSG00000159403	C1R	0.723342	1351.7	68				complement activation, alternative pathway (GO:0006957)	15	8	.04	> 100	3.71E-16	1.94E-12
ENSG00000125730	C3	0.698446	2185.42	68	Yes			humoral immune response mediated by circulating immunoglobulin (GO:0002455)	127	12	.31	38.16	6.79E-16	2.13E-12
ENSG00000021852	C8B	0.686775	308.475	68	Yes			immune effector process (GO:0002252)	448	16	1.11	14.42	1.14E-14	2.56E-11
ENSG00000123561	SERPINA7	0.681635	66.9882	68	Yes
ENSG00000243649	CFB	0.681218	1342.58	68	Yes			Table C
ENSG00000166278	C2	0.677324	208.708	68	Yes			Analysis Type:	PANTHER Overrepresentation Test (Released 20210224)
ENSG00000106804	C5	0.665686	149.585	68	Yes			Annotation Version and Release Date:	Reactome version 65 Released 2020-11-17
ENSG00000137563	GGH	0.664956	44.0638	68				Analyzed List:	upload_1 (Homo sapiens)
ENSG00000106327	TFR2	0.657651	443.016	68	Yes			Reference List:	Homo sapiens (all genes in database)
ENSG00000170099	SERPINA6	0.696556	204.279	62	Yes			Test Type:	FISHER
ENSG00000055957	ITIH1	0.671918	563.96	62	Yes			Correction:	FDR adjusted p-value (PFDR)
ENSG00000122194	PLG	0.670026	427.736	62	Yes			Reactome pathways	Homo sapiens - REFLIST (20595)	upload_1 (11)	Expected	Fold Enrichment	Raw P-value	PFDR
ENSG00000039537	C6	0.669483	167.612	62	Yes			Regulation of Complement cascade (R-HSA-977606)	112	18	.28	64.90	1.67E-27	3.82E-24
ENSG00000145321	GC	0.706513	1354.32	28	Yes			Complement cascade (R-HSA-166658)	122	18	.30	59.58	6.85E-27	7.82E-24
ENSG00000138356	AOX1	0.703263	330.645	28				Innate Immune System (R-HSA-168249)	1105	21	2.74	7.67	5.88E-14	4.47E-11
ENSG00000113492	AGXT2	0.79929	61.2869	15				Terminal pathway of complement (R-HSA-166665)	8	5	.02	> 100	9.53E-11	5.44E-08
ENSG00000080910	CFHR2	0.795577	321.676	15	Yes			Immune System (R-HSA-168256)	2158	22	5.34	4.12	2.22E-09	1.02E-06
ENSG00000134365	CFHR4	0.736229	27.8825	15	Yes			Activation of C3 and C5 (R-HSA-174577)	7	4	.02	> 100	1.08E-08	4.10E-06
ENSG00000139178	C1RL	0.727171	89.9967	2
ENSG00000000460	C1orf112	0.698794	1.16711	2
ENSG00000084674	APOB	0.654947	396.853	28
ENSG00000123384	LRP1	0.652451	63.9832	2
ENSG00000176485	PLA2G16	0.649755	32.8607	70
ENSG00000138792	ENPEP	0.646452	8.73412	2
ENSG00000183044	ABAT	0.645385	107.697	15
ENSG00000143162	CREG1	0.641728	76.8044	28
ENSG00000104760	FGL1	0.640851	1533.54	70	Yes
ENSG00000132386	SERPINF1	0.640698	298.763	62
ENSG00000080618	CPB2	0.640694	442.513	28	Yes
ENSG00000085117	CD82	0.636189	15.185	2
ENSG00000047457	CP	0.635345	378.859	1	Yes
ENSG00000165474	GJB2	0.634911	20.7123	2
ENSG00000091583	APOH	0.634148	3476.76	62	Yes
ENSG00000111885	MAN1A1	0.627752	64.5105	14
ENSG00000105852	PON3	0.626263	140.471	62	Yes
ENSG00000109072	VTN	0.626211	2655.48	62	Yes
ENSG00000131724	IL13RA1	0.625885	50.2346	2
ENSG00000113889	KNG1	0.624469	465.285	11	Yes
ENSG00000173599	PC	0.62414	124.806	70
ENSG00000145850	TIMD4	0.623101	2.71652	25
ENSG00000137561	TTPA	0.622427	40.3454	15	Yes
ENSG00000101981	F9	0.621809	262.417	62	Yes
ENSG00000117601	SERPINC1	0.62139	1271.37	62	Yes
ENSG00000179163	FUCA1	0.61757	27.6494	62
ENSG00000106565	TMEM176B	0.615264	673.006	62	Yes
ENSG00000149131	SERPING1	0.615014	1177.06	68
ENSG00000110013	SIAE	0.614305	18.6358	2
ENSG00000118514	ALDH8A1	0.613766	99.0408	15
ENSG00000110169	HPX	0.61202	2290.59	68	Yes
ENSG00000123124	WWP1	0.610568	23.1999	15
ENSG00000134538	SLCO1B1	0.610514	68.0137	15	Yes
ENSG00000112144	ICK	0.609179	3.9645	22
ENSG00000131844	MCCC2	0.608692	37.7921	28
ENSG00000009724	MASP2	0.607756	122.806	3	Yes
ENSG00000066926	FECH	0.607472	12.4118	28
ENSG00000025423	HSD17B6	0.606575	340.866	11	Yes
ENSG00000166347	CYB5A	0.606418	191.802	28
ENSG00000139344	AMDHD1	0.60505	76.3977	68
ENSG00000079739	PGM1	0.60469	81.5081	15
ENSG00000184500	PROS1	0.603451	93.9827	28
ENSG00000172817	CYP7B1	0.601241	3.05371	2
ENSG00000224389	C4B	0.596113	70.4013	1
ENSG00000075239	ACAT1	0.596038	143.708	2
ENSG00000100714	MTHFD1	0.595775	41.4516	15	Yes
ENSG00000111269	CREBL2	0.595553	17.7811	28
ENSG00000067704	IARS2	0.595252	30.2206	28
ENSG00000159423	ALDH4A1	0.5948	282.872	3
ENSG00000120885	CLU	0.594539	841.747	62
ENSG00000127980	PEX1	0.59373	6.02228	28
ENSG00000187546	AGMO	0.590476	12.7889	11	Yes
ENSG00000167244	IGF2	0.586784	93.3877	62
ENSG00000244731	C4A	0.586194	65.5542	1
ENSG00000148702	HABP2	0.583873	136.465	28	Yes
ENSG00000136868	SLC31A1	0.583139	36.6595	28
ENSG00000065485	PDIA5	0.582987	32.0719	3
ENSG00000257017	HP	0.582965	13783.9	1	Yes
ENSG00000073754	CD5L	0.580597	7.05137	25
ENSG00000196553	LINC00238	0.579954	1.75383	11
ENSG00000175198	PCCA	0.578315	17.2096	28
ENSG00000115107	STEAP3	0.575796	134.851	2
ENSG00000101856	PGRMC1	0.575197	225.382	15
ENSG00000002549	LAP3	0.574788	47.318	1
ENSG00000146416	AIG1	0.573439	24.6989	15
ENSG00000175093	SPSB4	0.573407	0.139893	#N/A
ENSG00000133835	HSD17B4	0.573042	137.608	28
ENSG00000117151	CTBS	0.572748	6.03788	2
ENSG00000258818	RNASE4	0.572545	180.099	2	Yes
ENSG00000124343	XG	0.570295	0.668688	2
ENSG00000180210	F2	0.569591	638.452	62	Yes
ENSG00000173905	GOLIM4	0.568981	24.8854	14
ENSG00000112146	FBXO9	0.568833	19.4355	32
ENSG00000134962	KLB	0.568611	10.1392	2
ENSG00000143164	DCAF6	0.567878	27.2176	15
ENSG00000170011	MYRIP	0.566908	6.54442	2
ENSG00000004866	ST7	0.566887	8.89065	28
ENSG00000129965	INS-IGF2	0.566338	12.6848	28
ENSG00000116209	TMEM59	0.566152	26.9418	28
ENSG00000130649	CYP2E1	0.565434	2752.88	11	Yes
ENSG00000171903	CYP4F11	0.565052	39.7202	2
ENSG00000114054	PCCB	0.564669	24.0653	28
ENSG00000115486	GGCX	0.564548	25.0474	28	Yes
ENSG00000000003	TSPAN6	0.564154	21.6607	28
ENSG00000103642	LACTB	0.56411	12.7357	3
ENSG00000073849	ST6GAL1	0.563659	194.063	2
ENSG00000111684	LPCAT3	0.561327	25.3817	2
ENSG00000128050	PAICS	0.560754	19.5194	2
ENSG00000078070	MCCC1	0.560203	18.4664	62
ENSG00000133678	TMEM254	0.560202	14.3092	15
ENSG00000119711	ALDH6A1	0.559775	80.9064	15
ENSG00000155629	PIK3AP1	0.559703	31.4938	1
ENSG00000186910	SERPINA11	0.558505	195.962	62	Yes
ENSG00000002933	TMEM176A	0.558213	651.789	62
ENSG00000123472	ATPAF1	0.557793	17.6857	3
ENSG00000088812	ATRN	0.557302	16.6586	28
ENSG00000005187	ACSM3	0.556008	8.1859	15
ENSG00000156709	AIFM1	0.554744	42.8813	2
ENSG00000248098	BCKDHA	0.554014	51.5602	28
ENSG00000125304	TM9SF2	0.553973	50.103	2
ENSG00000132703	APCS	0.553729	1774.96	68	Yes
ENSG00000182890	GLUD2	0.553581	2.23739	2
ENSG00000198734	F5	0.552826	45.5779	28
ENSG00000228278	ORM2	0.551583	3856.67	1	Yes
ENSG00000256043	CTSO	0.551218	24.7149	15
ENSG00000158296	SLC13A3	0.550852	6.11144	68
ENSG00000131507	NDFIP1	0.550446	46.7224	2
ENSG00000151655	ITIH2	0.550441	329.104	62	Yes
ENSG00000158828	PINK1	0.549551	14.5702	28
ENSG00000170634	ACYP2	0.54864	3.49707	3
ENSG00000167220	HDHD2	0.548602	11.7822	28
ENSG00000104324	CPQ	0.547944	12.1627	62
ENSG00000166797	FAM96A	0.54621	50.4805	3
ENSG00000140093	SERPINA10	0.546085	121.513	32	Yes
ENSG00000106927	AMBP	0.545794	3434.05	62	Yes
ENSG00000128641	MYO1B	0.545113	69.0326	2
ENSG00000142875	PRKACB	0.545066	3.80918	17
ENSG00000135318	NT5E	0.54484	12.0136	15
ENSG00000138744	NAAA	0.544756	10.5987	15
ENSG00000147471	PROSC	0.54468	30.1385	28
ENSG00000156096	UGT2B4	0.544447	249.994	15	Yes
ENSG00000134339	SAA2	0.54305	4718.37	70	Yes
ENSG00000229314	ORM1	0.542287	11052.9	1	Yes
ENSG00000198610	AKR1C4	0.541427	168.946	11	Yes
ENSG00000072042	RDH11	0.541408	61.3409	2
ENSG00000171557	FGG	0.540653	8158.47	1	Yes
ENSG00000162267	ITIH3	0.539019	787.98	70	Yes
ENSG00000140284	SLC27A2	0.538425	110.539	2
ENSG00000177707	NECTIN3	0.538132	4.12767	14
ENSG00000168329	CX3CR1	0.538113	0.518535	25
ENSG00000100209	HSCB	0.537846	16.016	1
ENSG00000147647	DPYS	0.537648	141.795	11
ENSG00000171723	GPHN	0.53739	11.5219	2
ENSG00000142166	IFNAR1	0.537067	21.335	32
ENSG00000147601	TERF1	0.537033	5.30496	22
ENSG00000143149	ALDH9A1	0.535391	55.1504	15
ENSG00000128594	LRRC4	0.53532	0.629774	27
ENSG00000244414	CFHR1	0.534431	288.814	0	Yes
ENSG00000166938	DIS3L	0.534132	6.70763	2
ENSG00000116030	SUMO1	0.533886	46.888	3
ENSG00000093144	ECHDC1	0.533757	16.6695	28
ENSG00000155008	APOOL	0.529989	6.02023	17
ENSG00000106049	HIBADH	0.529885	71.7164	15
ENSG00000139644	TMBIM6	0.528622	351.299	15
ENSG00000171564	FGB	0.528463	10108	1	Yes
ENSG00000159063	ALG8	0.528132	10.5366	2
ENSG00000110911	SLC11A2	0.527797	9.97331	2
ENSG00000142892	PIGK	0.527382	4.08018	22
ENSG00000156218	ADAMTSL3	0.527326	3.59292	2
ENSG00000138315	OIT3	0.525822	26.2628	27	Yes
ENSG00000124374	PAIP2B	0.525395	6.79136	28
ENSG00000185808	PIGP	0.524058	2.03776	28
ENSG00000108439	PNPO	0.523705	29.4281	28
ENSG00000084676	NCOA1	0.522518	6.94632	1
ENSG00000117791	2002-03-01	0.521642	90.5031	11
ENSG00000111911	HINT3	0.521289	10.6809	14
ENSG00000138821	SLC39A8	0.519873	6.60721	28
ENSG00000155368	DBI	0.51984	188.847	3
ENSG00000140749	IGSF6	0.519644	1.44243	25
ENSG00000198948	MFAP3L	0.519051	8.11866	15
ENSG00000107798	LIPA	0.518728	17.5578	28
ENSG00000198189	HSD17B11	0.518722	72.5754	28
ENSG00000099797	TECR	0.518709	60.8054	45
ENSG00000165457	FOLR2	0.518472	5.24075	25
ENSG00000089248	ERP29	0.518387	106.699	62
ENSG00000170315	UBB	0.518249	246.744	62
ENSG00000129636	ITFG1	0.517925	8.01142	2
ENSG00000177119	ANO6	0.51784	12.9218	2
ENSG00000198483	ANKRD35	0.517677	1.80103	3
ENSG00000164172	MOCS2	0.517315	16.4507	28
ENSG00000123739	PLA2G12A	0.516773	11.193	2
ENSG00000162972	MAIP1	0.516631	28.8093	28
ENSG00000182329	KIAA2012	0.516364	0.281411	2
ENSG00000172345	STARD5	0.51619	29.5728	2
ENSG00000198670	LPA	0.516077	17.6975	11	Yes
ENSG00000126777	KTN1	0.515478	24.5872	2
ENSG00000135506	OS9	0.515238	96.9293	1
ENSG00000119471	HSDL2	0.515091	57.1914	3
ENSG00000171560	FGA	0.514948	7269.81	1	Yes
ENSG00000034693	PEX3	0.514113	12.4216	2
ENSG00000137509	PRCP	0.513954	8.10613	2
ENSG00000008952	SEC62	0.513477	27.9266	28
ENSG00000129625	REEP5	0.513389	44.191	3
ENSG00000143418	CERS2	0.513204	120.108	2
ENSG00000103047	TANGO6	0.51291	6.1656	15
ENSG00000102221	JADE3	0.512819	4.15347	2
ENSG00000152939	MARVELD2	0.512645	6.89833	17
ENSG00000186153	WWOX	0.512068	2.59374	3
ENSG00000106066	CPVL	0.5116	1.74836	25
ENSG00000196914	ARHGEF12	0.51082	25.7861	1
ENSG00000112394	SLC16A10	0.510236	1.76837	11
ENSG00000123444	KBTBD4	0.510228	2.72162	2
ENSG00000165406	2008-03-01	0.509728	7.98266	17
ENSG00000118564	FBXL5	0.509699	21.1044	28
ENSG00000124767	GLO1	0.509697	42.8982	28
ENSG00000142168	SOD1	0.508956	386.38	45
ENSG00000127125	PPCS	0.507737	23.8749	28
ENSG00000111897	SERINC1	0.507405	72.4169	14
ENSG00000171385	KCND3	0.507252	5.97224	68
ENSG00000170917	NUDT6	0.507176	3.60467	15
ENSG00000151366	NDUFC2	0.506934	44.8577	3
ENSG00000111647	UHRF1BP1L	0.506695	6.10657	28
ENSG00000164494	PDSS2	0.506517	10.6316	2
ENSG00000133321	RARRES3	0.506011	39.9377	1
ENSG00000116704	SLC35D1	0.505666	29.542	2
ENSG00000019169	MARCO	0.505615	21.9043	25
ENSG00000155957	TMBIM4	0.505519	19.2624	3
ENSG00000176153	GPX2	0.505469	289.824	70
ENSG00000133687	TMTC1	0.504643	0.96384	2
ENSG00000185973	TMLHE	0.504483	2.47681	28
ENSG00000166734	CASC4	0.50442	11.4517	14
ENSG00000129596	CDO1	0.503933	148.362	15
ENSG00000140876	NUDT7	0.503664	8.6737	3
ENSG00000164300	SERINC5	0.503548	21.3356	1
ENSG00000001630	CYP51A1	0.503436	8.03785	2
ENSG00000170266	GLB1	0.50295	16.8974	28
ENSG00000069535	MAOB	0.502819	103.028	11
ENSG00000005421	PON1	0.502461	161.296	11	Yes
ENSG00000244474	UGT1A4	0.502098	57.5779	28	Yes
ENSG00000168724	DNAJC21	0.501603	5.27796	2
ENSG00000163125	RPRD2	0.501384	4.90738	17
ENSG00000181631	P2RY13	0.50112	1.09259	25
ENSG00000089063	TMEM230	0.500381	38.9403	28
ENSG00000114520	SNX4	0.499646	19.1628	2
ENSG00000170775	GPR37	0.499375	7.79959	2
ENSG00000072736	NFATC3	0.499132	2.98411	28
ENSG00000170458	CD14	0.498911	221.358	3
ENSG00000170348	TMED10	0.498237	63.9888	14
ENSG00000204852	TCTN1	0.497183	3.31028	2
ENSG00000087237	CETP	0.49666	4.84272	25
ENSG00000147419	CCDC25	0.495466	13.6216	28
ENSG00000013288	MAN2B2	0.494715	11.5484	2
ENSG00000136052	SLC41A2	0.494694	17.7308	15
ENSG00000157077	ZFYVE9	0.494563	3.67452	2
ENSG00000205302	SNX2	0.494554	18.9142	2
ENSG00000263001	GTF2I	0.494493	3.75039	2
ENSG00000145703	IQGAP2	0.494346	28.0572	15
ENSG00000055955	ITIH4	0.494023	1756.38	2	Yes
ENSG00000164100	NDST3	0.493824	0.121506	#N/A
ENSG00000138777	PPA2	0.493684	18.7538	3
ENSG00000164307	ERAP1	0.492975	7.38395	2
ENSG00000198848	CES1	0.492496	491.261	62	Yes
ENSG00000123179	EBPL	0.492299	45.661	15
ENSG00000078747	ITCH	0.491951	15.9638	2
ENSG00000163840	DTX3L	0.491776	17.3135	14
ENSG00000085719	CPNE3	0.491601	13.4333	28
ENSG00000141401	IMPA2	0.491467	21.0885	70
ENSG00000218336	TENM3	0.491438	0.177386	2
ENSG00000204217	BMPR2	0.49111	4.34953	2
ENSG00000123213	NLN	0.490693	5.80296	2
ENSG00000175189	INHBC	0.489775	46.852	2	Yes
ENSG00000156172	C8orf37	0.489748	1.02698	2
ENSG00000130638	ATXN10	0.489229	20.2207	3
ENSG00000084234	APLP2	0.489175	125.152	28
ENSG00000147100	SLC16A2	0.488876	32.1689	11
ENSG00000123104	ITPR2	0.488564	9.43833	15
ENSG00000170417	TMEM182	0.488314	1.09194	32
ENSG00000163297	ANTXR2	0.488303	6.26309	2
ENSG00000111231	GPN3	0.487905	10.8692	2
ENSG00000132855	ANGPTL3	0.487813	150.093	15	Yes
ENSG00000023228	NDUFS1	0.487743	14.5719	28
ENSG00000091140	DLD	0.48773	25.6133	2
ENSG00000105609	LILRB5	0.487703	6.54448	25
ENSG00000136156	ITM2B	0.487295	36.16	3
ENSG00000132170	PPARG	0.487124	3.95588	2
ENSG00000172296	SPTLC3	0.486797	4.24811	15
ENSG00000106546	AHR	0.486717	12.7331	15
ENSG00000167711	SERPINF2	0.4867	1105.04	68	Yes
ENSG00000168509	HFE2	0.486093	71.1342	11
ENSG00000165672	PRDX3	0.486029	224.321	3
ENSG00000197249	SERPINA1	0.485711	8079.32	1	Yes
ENSG00000261701	HPR	0.48569	429.752	28	Yes
ENSG00000013016	EHD3	0.485258	5.21231	27
ENSG00000135452	TSPAN31	0.484645	8.28496	28
ENSG00000105819	PMPCB	0.484561	28.557	3
ENSG00000163328	GPR155	0.484404	3.13302	2
ENSG00000111142	METAP2	0.483913	21.0485	1
ENSG00000170482	SLC23A1	0.483222	16.0847	15
ENSG00000181804	SLC9A9	0.482315	1.40861	25
ENSG00000156471	PTDSS1	0.482028	14.2938	2
ENSG00000003096	KLHL13	0.481984	0.491711	11
ENSG00000165410	CFL2	0.481868	15.3997	2
ENSG00000076770	MBNL3	0.481862	11.0329	15
ENSG00000126759	CFP	0.481563	7.31402	25
ENSG00000162692	VCAM1	0.481453	4.44245	25
ENSG00000196639	HRH1	0.480153	0.103225	#N/A
ENSG00000070214	SLC44A1	0.479634	13.591	1
ENSG00000114771	AADAC	0.478287	139.417	15
ENSG00000172340	SUCLG2	0.478025	90.0808	3
ENSG00000128052	KDR	0.478014	5.41426	27
ENSG00000145626	UGT3A1	0.477343	7.93586	3
ENSG00000111666	CHPT1	0.477223	20.251	3
ENSG00000112304	ACOT13	0.477184	13.305	15
ENSG00000091317	CMTM6	0.476969	48.3798	32
ENSG00000178127	NDUFV2	0.476961	99.9033	3
ENSG00000198478	SH3BGRL2	0.476866	20.4439	15
ENSG00000074696	HACD3	0.476594	16.2098	28
ENSG00000141027	NCOR1	0.476517	9.88535	2
ENSG00000188641	DPYD	0.475923	12.853	15
ENSG00000091483	FH	0.475915	109.251	3
ENSG00000138823	MTTP	0.47589	36.1817	15
ENSG00000137414	FAM8A1	0.47576	24.7321	15
ENSG00000173432	SAA1	0.47572	20849.6	70	Yes
ENSG00000136827	TOR1A	0.47542	12.7111	1
ENSG00000154511	FAM69A	0.475244	7.04384	28
ENSG00000162551	ALPL	0.475069	56.6534	21
ENSG00000081026	MAGI3	0.474619	2.06941	2
ENSG00000140479	PCSK6	0.474194	27.433	2
ENSG00000107669	ATE1	0.473822	6.49012	14
ENSG00000100600	LGMN	0.473703	28.0662	1
ENSG00000143158	MPC2	0.473673	75.5108	28
ENSG00000122729	ACO1	0.473336	37.9891	3
ENSG00000116133	DHCR24	0.473315	436.085	2
ENSG00000196715	VKORC1L1	0.473119	8.93092	28
ENSG00000182871	COL18A1	0.473061	215.328	15
ENSG00000055211	GINM1	0.473024	15.5413	2
ENSG00000198589	LRBA	0.472902	4.20676	28
ENSG00000128512	DOCK4	0.47145	4.60801	2
ENSG00000151611	MMAA	0.471448	5.30744	1
ENSG00000088926	F11	0.470952	62.3622	11	Yes
ENSG00000205707	ETFRF1	0.470855	21.725	15
ENSG00000182054	IDH2	0.470758	202.068	1
ENSG00000166148	AVPR1A	0.469838	15.644	32
ENSG00000023697	DERA	0.469818	20.5335	28
ENSG00000105176	URI1	0.469463	8.43148	2
ENSG00000147853	AK3	0.469382	45.6331	3
ENSG00000094880	CDC23	0.468663	7.40664	22
ENSG00000121851	POLR3GL	0.468626	29.506	3
ENSG00000103460	TOX3	0.468571	3.17089	2
ENSG00000055208	TAB2	0.467827	14.1265	2
ENSG00000172239	PAIP1	0.467619	15.3452	1
ENSG00000171503	ETFDH	0.467159	48.7311	28
ENSG00000172831	CES2	0.466926	101.949	62
ENSG00000145982	FARS2	0.466904	4.67751	28
ENSG00000163625	WDFY3	0.466574	2.7882	14
ENSG00000006007	GDE1	0.466516	12.1803	1
ENSG00000077063	CTTNBP2	0.465852	0.487957	27
ENSG00000250722	SELENOP	0.465286	279.725	15
ENSG00000123496	IL13RA2	0.465208	1.40685	27
ENSG00000165731	RET	0.464944	1.4665	32
ENSG00000149084	HSD17B12	0.464803	12.4628	2
ENSG00000124279	FASTKD3	0.464225	4.84063	2
ENSG00000163131	CTSS	0.463685	12.544	2
ENSG00000143374	TARS2	0.46351	18.7905	3
ENSG00000163527	STT3B	0.463375	31.9977	32
ENSG00000184574	LPAR5	0.463289	0.436076	25
ENSG00000171103	TRMT61B	0.463186	5.40894	28
ENSG00000178996	SNX18	0.462944	5.35323	14
ENSG00000196932	TMEM26	0.462732	0.392973	25
ENSG00000131373	HACL1	0.462154	26.0289	28
ENSG00000089050	RBBP9	0.462104	7.85824	15
ENSG00000158301	GPRASP2	0.462058	3.58946	17
ENSG00000140057	AK7	0.461943	0.487301	32
ENSG00000048707	VPS13D	0.461881	4.39285	2
ENSG00000169714	CNBP	0.461863	210.333	3
ENSG00000036257	CUL3	0.461797	6.19403	2
ENSG00000143970	ASXL2	0.461201	2.20478	2
ENSG00000146085	MUT	0.461172	51.8226	15
ENSG00000159658	EFCAB14	0.460951	14.8075	14
ENSG00000162415	ZSWIM5	0.460719	0.46302	2
ENSG00000025796	SEC63	0.460498	20.9294	1
ENSG00000166840	GLYATL1	0.460347	73.6916	11	Yes
ENSG00000010704	HFE	0.459886	3.81028	15
ENSG00000083123	BCKDHB	0.459273	19.2818	11
ENSG00000156253	RWDD2B	0.459272	8.21885	28
ENSG00000115841	RMDN2	0.459069	3.52348	15
ENSG00000185875	THNSL1	0.458616	7.23678	15
ENSG00000090861	AARS	0.458517	57.3514	1
ENSG00000174837	ADGRE1	0.458282	0.593568	48
ENSG00000155016	CYP2U1	0.458053	2.58896	22
ENSG00000162627	SNX7	0.457874	6.74336	2
ENSG00000184470	TXNRD2	0.457685	16.7372	3
ENSG00000198682	PAPSS2	0.457471	54.8927	32
ENSG00000198924	DCLRE1A	0.457415	3.82957	17
ENSG00000140718	FTO	0.457379	1.55478	2
ENSG00000101474	APMAP	0.457349	217.454	1
ENSG00000197763	TXNRD3	0.457003	3.89802	28
ENSG00000187097	ENTPD5	0.456978	23.2499	15
ENSG00000124214	STAU1	0.456846	46.3639	1
ENSG00000108733	PEX12	0.456512	3.62169	17
ENSG00000186318	BACE1	0.456225	12.0155	15
ENSG00000156587	UBE2L6	0.456112	53.6387	1
ENSG00000169490	TM2D2	0.456036	8.49103	28
ENSG00000129518	EAPP	0.455774	16.0902	2
ENSG00000136371	MTHFS	0.455758	101.222	3	Yes
ENSG00000166211	SPIC	0.455216	0.316497	25
ENSG00000173369	C1QB	0.45521	49.9086	25
ENSG00000115685	PPP1R7	0.454743	20.5434	3
ENSG00000137513	NARS2	0.454383	8.35247	2
ENSG00000177873	ZNF619	0.454354	1.31142	17
ENSG00000113269	RNF130	0.454321	14.9541	15
ENSG00000277481	PKD1L3	0.454145	1.09108	32
ENSG00000137266	SLC22A23	0.45368	8.39919	2
ENSG00000136240	KDELR2	0.453534	151.402	32
ENSG00000120860	WASHC3	0.453508	12.1228	3
ENSG00000124370	MCEE	0.453394	14.9868	15
ENSG00000102038	SMARCA1	0.452872	23.3257	15
ENSG00000143183	TMCO1	0.452857	19.0376	2
ENSG00000182566	CLEC4G	0.452788	31.7111	27
ENSG00000005812	FBXL3	0.452661	12.4276	7
ENSG00000138663	COPS4	0.452	7.49152	1
ENSG00000074201	CLNS1A	0.451845	20.8598	1
ENSG00000170017	ALCAM	0.451824	19.7404	2
ENSG00000139684	ESD	0.451676	32.6995	28
ENSG00000161640	SIGLEC11	0.451656	0.758646	25
ENSG00000197142	ACSL5	0.451412	46.7803	3
ENSG00000080503	SMARCA2	0.451401	5.68891	15
ENSG00000029364	SLC39A9	0.451239	18.3264	22
ENSG00000169814	BTD	0.451089	14.0704	15
ENSG00000111907	TPD52L1	0.45093	13.2865	3
ENSG00000145708	CRHBP	0.45053	21.4512	27	Yes
ENSG00000164252	AGGF1	0.450391	5.82007	2
ENSG00000143390	RFX5	0.450085	5.25905	2
ENSG00000129514	FOXA1	0.450042	15.1045	32
ENSG00000115414	FN1	0.449688	268.176	2
ENSG00000162851	TFB2M	0.449448	20.0248	1
ENSG00000165609	NUDT5	0.449361	19.4979	28
ENSG00000106526	ACTR3C	0.449013	2.88917	1
ENSG00000163041	H3F3A	0.448598	11.2364	3
ENSG00000068697	LAPTM4A	0.448503	141.288	2
ENSG00000119004	CYP20A1	0.447945	3.82702	2
ENSG00000149742	SLC22A9	0.447614	11.8589	11	Yes
ENSG00000143545	RAB13	0.447336	32.7287	3
ENSG00000165168	CYBB	0.447214	3.32754	25
ENSG00000122741	DCAF10	0.447093	5.31173	22
ENSG00000177981	ASB8	0.446688	9.20924	17
ENSG00000172594	SMPDL3A	0.446592	21.3428	28
ENSG00000163762	TM4SF18	0.446182	1.22905	27
ENSG00000123131	PRDX4	0.446182	98.9278	1
ENSG00000144306	SCRN3	0.446166	4.78784	17
ENSG00000105856	HBP1	0.446151	8.8735	2
ENSG00000132434	LANCL2	0.445798	4.13375	1
ENSG00000121316	PLBD1	0.445738	3.31295	1
ENSG00000165972	CCDC38	0.445276	0.900478	68
ENSG00000148672	GLUD1	0.444979	330.933	15
ENSG00000062725	APPBP2	0.444801	2.9658	14
ENSG00000106399	RPA3	0.444535	8.15122	3
ENSG00000132356	PRKAA1	0.444178	24.6187	32
ENSG00000176542	USF3	0.44391	3.38067	15
ENSG00000000457	SCYL3	0.443571	4.03587	2
ENSG00000221963	APOL6	0.443486	16.2722	2
ENSG00000015171	ZMYND11	0.443189	11.5946	14
ENSG00000173409	ARV1	0.442587	9.02232	2
ENSG00000165832	TRUB1	0.442545	4.43785	14
ENSG00000136247	ZDHHC4	0.442514	12.6155	28
ENSG00000128294	TPST2	0.442014	19.1587	2
ENSG00000175544	CABP4	0.441829	0.510148	25
ENSG00000066135	KDM4A	0.44176	7.69579	17
ENSG00000091157	WDR7	0.441698	1.68641	17
ENSG00000173372	C1QA	0.441652	40.4005	25
ENSG00000168827	GFM1	0.441548	19.779	1
ENSG00000127914	AKAP9	0.441391	8.48384	15
ENSG00000171236	LRG1	0.441365	716.738	21	Yes
ENSG00000141376	BCAS3	0.441052	2.61049	15
ENSG00000166856	GPR182	0.440681	1.78397	27
ENSG00000143207	RFWD2	0.440552	10.3244	2
ENSG00000188554	NBR1	0.440482	30.4705	15
ENSG00000112339	HBS1L	0.440276	5.19318	1
ENSG00000189369	GSPT2	0.440127	6.59041	2
ENSG00000187244	BCAM	0.44007	29.2619	70
ENSG00000214194	LINC00998	0.439727	14.5694	3
ENSG00000174446	SNAPC5	0.439444	11.108	2
ENSG00000117697	NSL1	0.439333	4.96724	17
ENSG00000125247	TMTC4	0.439319	5.18071	17
ENSG00000180233	ZNRF2	0.438822	10.8117	32
ENSG00000178772	CPN2	0.438569	142.823	1	Yes
ENSG00000072506	HSD17B10	0.438289	144.201	3
ENSG00000169282	KCNAB1	0.438212	0.316264	32
ENSG00000103876	FAH	0.438063	57.2528	15
ENSG00000074590	NUAK1	0.437975	2.84837	2
ENSG00000143756	FBXO28	0.437849	7.6255	2
ENSG00000188033	ZNF490	0.437799	1.13089	9
ENSG00000115677	HDLBP	0.437735	81.4031	1
ENSG00000197496	SLC2A10	0.437653	25.6353	32
ENSG00000138279	ANXA7	0.437647	54.139	2
ENSG00000166311	SMPD1	0.43716	52.457	1
ENSG00000175806	MSRA	0.437063	15.5951	15
ENSG00000198363	ASPH	0.436864	5.81738	2
ENSG00000012174	MBTPS2	0.436754	3.38496	14
ENSG00000170632	ARMC10	0.436653	9.57931	1
ENSG00000103569	AQP9	0.436643	126.171	15	Yes
ENSG00000137806	NDUFAF1	0.43643	17.443	3
ENSG00000123843	C4BPB	0.436365	292.901	70	Yes
ENSG00000139168	ZCRB1	0.436196	12.5267	3
ENSG00000179152	TCAIM	0.436196	8.48828	15
ENSG00000111110	PPM1H	0.435819	2.35834	17
ENSG00000005175	RPAP3	0.435492	4.13853	1
ENSG00000105246	EBI3	0.435417	1.76853	25
ENSG00000139209	SLC38A4	0.434756	158.963	11	Yes
ENSG00000102024	PLS3	0.434683	66.2821	1
ENSG00000129103	SUMF2	0.434583	43.8868	2
ENSG00000106588	PSMA2	0.434322	28.6303	3
ENSG00000070081	NUCB2	0.434253	10.2873	32
ENSG00000162813	BPNT1	0.434208	8.72598	28
ENSG00000168288	MMADHC	0.434166	66.7046	2
ENSG00000128791	TWSG1	0.434012	2.77982	2
ENSG00000099937	SERPIND1	0.433991	220.826	13	Yes
ENSG00000186094	AGBL4	0.433854	0.176396	0
ENSG00000164604	GPR85	0.43382	0.0628593	#N/A
ENSG00000104611	SH2D4A	0.433616	11.504	15
ENSG00000140374	ETFA	0.43361	103.371	28
ENSG00000104432	IL7	0.433601	1.80844	12
ENSG00000186063	AIDA	0.433341	4.83391	2
ENSG00000177807	KCNJ10	0.433266	0.326337	25
ENSG00000169083	AR	0.43313	15.1639	11
ENSG00000170365	SMAD1	0.432779	4.43116	1
ENSG00000115365	LANCL1	0.43268	7.09822	17
ENSG00000108094	CUL2	0.432588	6.25162	2
ENSG00000111275	ALDH2	0.432488	194.147	11
ENSG00000117118	SDHB	0.432451	125.363	3
ENSG00000023318	ERP44	0.432329	21.417	32
ENSG00000186212	SOWAHB	0.432194	6.14571	15
ENSG00000075142	SRI	0.432187	8.92325	1
ENSG00000253953	PCDHGB4	0.432069	0.650841	2
ENSG00000101911	PRPS2	0.431989	7.55044	2
ENSG00000087258	GNAO1	0.431881	6.52386	11
ENSG00000009307	CSDE1	0.431781	60.7189	1
ENSG00000156110	ADK	0.431613	31.1052	28
ENSG00000153086	ACMSD	0.431495	77.8359	3
ENSG00000104613	INTS10	0.431147	28.5711	1
ENSG00000113621	TXNDC15	0.431039	11.1383	32
ENSG00000186889	TMEM17	0.430953	1.17337	2
ENSG00000089597	GANAB	0.430671	103.876	2
ENSG00000058799	YIPF1	0.429952	23.6004	1
ENSG00000163106	HPGDS	0.429947	0.277174	25
ENSG00000100219	XBP1	0.429869	338.76	1
ENSG00000159267	HLCS	0.429619	5.04694	2
ENSG00000157184	CPT2	0.429573	29.6387	3
ENSG00000124333	VAMP7	0.428932	17.6305	2
ENSG00000109323	MANBA	0.428713	6.0026	2
ENSG00000112992	NNT	0.427928	30.6058	15
ENSG00000066027	PPP2R5A	0.427843	26.6736	2
ENSG00000075790	BCAP29	0.427703	5.0599	2
ENSG00000188811	NHLRC3	0.427592	12.4023	15
ENSG00000164168	TMEM184C	0.427506	6.91085	2
ENSG00000142949	PTPRF	0.427417	48.5415	2
ENSG00000147586	MRPS28	0.427368	20.3076	3
ENSG00000126581	BECN1	0.427349	12.6225	1
ENSG00000109686	SH3D19	0.427261	13.6352	2
ENSG00000189056	RELN	0.427113	4.31184	27
ENSG00000183283	DAZAP2	0.427096	53.3155	2
ENSG00000152291	TGOLN2	0.426713	51.3688	22
ENSG00000253797	UTP14C	0.426538	7.59708	14
ENSG00000126246	IGFLR1	0.426312	28.7612	70
ENSG00000241635	UGT1A1	0.426281	42.0425	28
ENSG00000162735	PEX19	0.426198	31.9381	15
ENSG00000198420	TCAF1	0.426084	4.95856	2
ENSG00000198561	CTNND1	0.425558	41.9353	2
ENSG00000164187	LMBRD2	0.425192	3.57859	17
ENSG00000138411	HECW2	0.424925	0.881825	27
ENSG00000116005	PCYOX1	0.424837	28.2755	15
ENSG00000134575	ACP2	0.424768	50.2978	2
ENSG00000144749	LRIG1	0.424251	15.124	21
ENSG00000111052	LIN7A	0.42423	5.69834	3
ENSG00000104133	SPG11	0.423978	6.93085	9
ENSG00000173085	COQ2	0.4239	4.82688	1
ENSG00000138698	RAP1GDS1	0.42388	7.2065	2
ENSG00000042445	RETSAT	0.423858	54.3629	28
ENSG00000175600	SUGCT	0.423848	4.93776	11
ENSG00000105968	H2AFV	0.423803	20.0864	2
ENSG00000164830	OXR1	0.423718	5.08278	15
ENSG00000127418	FGFRL1	0.423708	30.2464	2
ENSG00000086232	EIF2AK1	0.423031	37.2709	3
ENSG00000169084	DHRSX	0.422969	11.635	3
ENSG00000134352	IL6ST	0.422956	38.2913	1
ENSG00000106688	SLC1A1	0.422847	27.4979	1
ENSG00000087884	AAMDC	0.422708	3.50633	45
ENSG00000151276	MAGI1	0.422632	7.30635	9
ENSG00000151229	SLC2A13	0.422478	1.82558	32
ENSG00000162817	C1orf115	0.422291	64.3033	3
ENSG00000109919	MTCH2	0.422223	70.1996	28
ENSG00000163581	SLC2A2	0.422104	137.77	13	Yes
ENSG00000151413	NUBPL	0.421939	2.59266	15
ENSG00000175279	CENPS	0.42187	5.62726	3
ENSG00000198162	MAN1A2	0.421783	7.38621	22
ENSG00000109576	AADAT	0.421685	14.9093	13	Yes
ENSG00000120333	MRPS14	0.421591	12.689	2
ENSG00000112337	SLC17A2	0.421544	39.9544	32	Yes
ENSG00000164038	SLC9B2	0.42146	13.9726	1
ENSG00000170088	TMEM192	0.421457	6.23228	15
ENSG00000166228	PCBD1	0.421415	154.292	3
ENSG00000164347	GFM2	0.421374	12.9446	28
ENSG00000102158	MAGT1	0.421351	34.7984	32
ENSG00000103381	CPPED1	0.421268	9.65677	28
ENSG00000100568	VTI1B	0.42097	14.3022	28
ENSG00000104938	CLEC4M	0.420899	29.7836	27
ENSG00000179914	ITLN1	0.420836	1.12158	25
ENSG00000005893	LAMP2	0.420757	36.3221	2
ENSG00000169223	LMAN2	0.420584	135.124	1
ENSG00000113318	MSH3	0.42013	3.67544	28
ENSG00000169439	SDC2	0.419505	66.8277	15
ENSG00000154889	MPPE1	0.419415	5.16378	2
ENSG00000129515	SNX6	0.419271	8.48355	22
ENSG00000163626	COX18	0.419141	3.94599	3
ENSG00000075618	FSCN1	0.419077	7.15505	27
ENSG00000171495	MROH2B	0.418744	0.172525	#N/A
ENSG00000124786	SLC35B3	0.418501	13.6258	14
ENSG00000184117	NIPSNAP1	0.418029	92.5946	15
ENSG00000152818	UTRN	0.417984	3.64371	1
ENSG00000096401	CDC5L	0.417811	7.02596	28
ENSG00000109180	OCIAD1	0.41743	47.5967	28
ENSG00000108559	NUP88	0.417408	15.7086	2
ENSG00000143278	F13B	0.417301	34.8529	13	Yes
ENSG00000204178	TMEM57	0.417274	19.156	28
ENSG00000276547	PCDHGB5	0.417224	0.798	1
ENSG00000156298	TSPAN7	0.416617	5.93379	27
ENSG00000261934	PCDHGA9	0.416605	0.265622	1
ENSG00000256553	TRAV1-2	0.41651	0.224189	#N/A
ENSG00000123700	KCNJ2	0.416508	0.316639	25
ENSG00000020426	MNAT1	0.416495	3.44963	3
ENSG00000120437	ACAT2	0.41646	39.7174	61	Yes
ENSG00000128311	TST	0.416297	214.957	15
ENSG00000159189	C1QC	0.416257	41.5486	25
ENSG00000219545	UMAD1	0.416177	4.38814	2
ENSG00000198700	IPO9	0.415982	6.12639	9
ENSG00000196116	TDRD7	0.41582	3.823	2
ENSG00000179222	MAGED1	0.415762	23.6172	3
ENSG00000188820	FAM26F	0.415668	1.65983	25
ENSG00000106034	CPED1	0.415015	5.74171	11
ENSG00000189241	TSPYL1	0.414873	30.4905	17
ENSG00000197894	ADH5	0.414828	66.0016	15
ENSG00000067113	PLPP1	0.414799	36.2107	2
ENSG00000138459	SLC35A5	0.414564	5.37099	17
ENSG00000183291	SELENOF	0.414361	59.6174	32
ENSG00000172456	FGGY	0.414338	7.55404	2
ENSG00000185009	AP3M1	0.414151	9.63439	22
ENSG00000180432	CYP8B1	0.414019	234.362	3	Yes
ENSG00000012504	NR1H4	0.413961	41.4832	2
ENSG00000066855	MTFR1	0.41375	12.003	2
ENSG00000138688	KIAA1109	0.413676	4.40182	2
ENSG00000135317	SNX14	0.413367	11.8811	17
ENSG00000127022	CANX	0.413249	117.586	32
ENSG00000110315	RNF141	0.413228	5.46655	14
ENSG00000136197	C7orf25	0.413126	3.27461	22
ENSG00000090659	CD209	0.413094	0.974941	25
ENSG00000137364	TPMT	0.412944	29.7696	3
ENSG00000102908	NFAT5	0.412876	3.25907	9
ENSG00000141556	TBCD	0.412865	8.13443	2
ENSG00000134910	STT3A	0.412783	22.3723	32
ENSG00000132388	UBE2G1	0.412702	11.9703	14
ENSG00000107789	MINPP1	0.412667	14.4646	2
ENSG00000275052	PPP4R3B	0.412401	12.9423	7
ENSG00000056998	GYG2	0.41204	14.6286	2
ENSG00000148730	EIF4EBP2	0.411908	30.0006	17
ENSG00000100413	POLR3H	0.411855	10.1068	1
ENSG00000166477	LEO1	0.41178	13.3496	1
ENSG00000078304	PPP2R5C	0.411618	6.53896	1
ENSG00000116183	PAPPA2	0.411602	0.478725	2
ENSG00000110367	DDX6	0.41159	12.1362	2
ENSG00000072210	ALDH3A2	0.411567	63.1469	11
ENSG00000109911	ELP4	0.411567	0.705884	28
ENSG00000140943	MBTPS1	0.411381	19.306	2
ENSG00000100883	SRP54	0.411037	35.1563	12
ENSG00000164576	SAP30L	0.411002	6.00319	17
ENSG00000116062	MSH6	0.410987	4.91471	1
ENSG00000205269	TMEM170B	0.410973	3.05653	22
ENSG00000106460	TMEM106B	0.410712	4.44319	14
ENSG00000120756	PLS1	0.410135	4.88606	28
ENSG00000103512	NOMO1	0.410104	8.93746	2
ENSG00000133318	RTN3	0.409771	21.5603	1
ENSG00000244005	NFS1	0.409768	14.7478	28
ENSG00000011376	LARS2	0.409734	6.43188	28
ENSG00000060762	MPC1	0.409733	143.819	3
ENSG00000163686	ABHD6	0.409688	20.307	2
ENSG00000104320	NBN	0.409659	6.98099	1
ENSG00000152700	SAR1B	0.409628	28.4729	15
ENSG00000138496	PARP9	0.409427	17.6714	2
ENSG00000166260	COX11	0.409363	14.7663	3
ENSG00000197410	DCHS2	0.409321	0.0474006	#N/A
ENSG00000104805	NUCB1	0.409158	227.968	70
ENSG00000146282	RARS2	0.409017	12.6657	1
ENSG00000185722	ANKFY1	0.408948	7.4612	22
ENSG00000069275	NUCKS1	0.408667	38.3421	15
ENSG00000242498	ARPIN	0.408222	2.74851	2
ENSG00000168802	CHTF8	0.40794	27.1103	2
ENSG00000253910	PCDHGB2	0.40789	0.208948	2
ENSG00000165682	CLEC1B	0.407865	4.76001	27	Yes
ENSG00000145743	FBXL17	0.407662	2.67	17
ENSG00000143870	PDIA6	0.4073	64.3051	1
ENSG00000006468	ETV1	0.407191	1.22586	2
ENSG00000197563	PIGN	0.406911	1.30625	17
ENSG00000167112	TRUB2	0.406895	11.8179	3
ENSG00000151503	NCAPD3	0.406839	3.85479	2
ENSG00000048649	RSF1	0.406712	2.39049	14
ENSG00000116539	ASH1L	0.406516	4.67983	14
ENSG00000160862	AZGP1	0.406243	896.224	62
ENSG00000101323	HAO1	0.405846	182.431	11	Yes
ENSG00000139508	SLC46A3	0.405681	31.3015	15
ENSG00000141642	ELAC1	0.405524	2.74563	22
ENSG00000166825	ANPEP	0.405297	173.823	3
ENSG00000138768	USO1	0.405265	35.4565	32
ENSG00000164010	ERMAP	0.405094	7.2856	9
ENSG00000259431	THTPA	0.404792	4.99572	2
ENSG00000120054	CPN1	0.404715	58.7876	1	Yes
ENSG00000168710	AHCYL1	0.404713	25.8132	2
ENSG00000259494	MRPL46	0.404646	22.7936	3
ENSG00000126218	F10	0.404594	76.1378	45
ENSG00000106560	GIMAP2	0.404534	4.1171	22
ENSG00000182578	CSF1R	0.404037	6.08046	25
ENSG00000017260	ATP2C1	0.403946	7.94732	22
ENSG00000101752	MIB1	0.40381	4.04937	14
ENSG00000111540	RAB5B	0.403803	28.1235	2
ENSG00000144455	SUMF1	0.403592	5.6156	17
ENSG00000198146	ZNF770	0.403333	6.33526	22
ENSG00000255302	EID1	0.403204	45.7526	3
ENSG00000135218	CD36	0.403116	4.68296	27
ENSG00000213463	SYNJ2BP	0.40308	9.89752	17
ENSG00000162961	DPY30	0.402797	17.4035	3
ENSG00000183726	TMEM50A	0.402731	16.6344	1
ENSG00000112530	PACRG	0.402433	0.749223	11
ENSG00000176422	SPRYD4	0.402415	18.1106	45
ENSG00000124217	MOCS3	0.402223	1.94238	2
ENSG00000109572	CLCN3	0.402183	6.68252	22
ENSG00000206560	ANKRD28	0.402154	6.99124	2
ENSG00000198668	CALM1	0.402135	47.4622	28
ENSG00000179195	ZNF664	0.401693	19.3924	14
ENSG00000116138	DNAJC16	0.401668	5.44495	17
ENSG00000013563	DNASE1L1	0.401633	5.4917	2
ENSG00000178202	KDELC2	0.401548	5.34104	2
ENSG00000165476	REEP3	0.401519	9.69622	14
ENSG00000143727	ACP1	0.401515	28.5022	3
ENSG00000106609	TMEM248	0.40133	27.5837	14
ENSG00000148481	MINDY3	0.40114	5.79711	2
ENSG00000148158	SNX30	0.401108	2.23727	2
ENSG00000185127	C6orf120	0.400975	11.5482	22
ENSG00000141367	CLTC	0.40086	33.8846	1
ENSG00000211652	IGLV7-43	0.400808	2.02878	24
ENSG00000070367	EXOC5	0.400696	3.75853	14
ENSG00000056050	HPF1	0.400555	11.9274	3
ENSG00000104774	MAN2B1	0.400451	18.5131	2
ENSG00000162976	PQLC3	0.400365	5.23759	17
ENSG00000096070	BRPF3	0.40026	8.54573	2
ENSG00000100522	GNPNAT1	0.400019	16.0741	28
ENSG00000118705	RPN2	0.399922	97.7558	1
ENSG00000102362	SYTL4	0.399795	2.49033	2
ENSG00000100129	EIF3L	0.399588	35.5466	1
ENSG00000105607	GCDH	0.399551	42.0088	11
ENSG00000129055	ANAPC13	0.399393	27.2747	1
ENSG00000117280	RAB29	0.399371	11.7948	1
ENSG00000222011	FAM185A	0.399109	3.42077	3
ENSG00000196620	UGT2B15	0.398977	90.7466	13
ENSG00000173801	JUP	0.398831	38.8742	3
ENSG00000182923	CEP63	0.39843	4.10027	2
ENSG00000226124	FTCDNL1	0.398425	2.56987	15
ENSG00000008394	MGST1	0.398377	158.767	3
ENSG00000172936	MYD88	0.398355	34.2959	2
ENSG00000138413	IDH1	0.398104	112.638	15
ENSG00000253710	ALG11	0.397984	0.776302	1
ENSG00000111237	VPS29	0.397816	19.3651	3
ENSG00000104219	ZDHHC2	0.39773	2.26455	2
ENSG00000198585	NUDT16	0.397625	17.3327	2
ENSG00000119912	IDE	0.397517	6.58993	32
ENSG00000073584	SMARCE1	0.397447	9.11472	22
ENSG00000134755	DSC2	0.397426	1.28698	2
ENSG00000161944	ASGR2	0.397064	402.089	3	Yes
ENSG00000117593	DARS2	0.397062	5.6314	28
ENSG00000165156	ZHX1	0.396737	9.89631	17
ENSG00000138246	DNAJC13	0.396629	5.29358	22
ENSG00000085871	MGST2	0.396606	40.046	45
ENSG00000136819	C9orf78	0.396594	16.2716	2
ENSG00000182985	CADM1	0.396103	4.77051	3
ENSG00000196743	GM2A	0.396087	7.87968	28
ENSG00000177058	SLC38A9	0.395937	2.55988	22
ENSG00000187446	CHP1	0.395806	75.822	28
ENSG00000072315	TRPC5	0.395784	0.195101	15
ENSG00000112293	GPLD1	0.39577	12.3505	15	Yes
ENSG00000143252	SDHC	0.395766	12.5899	3
ENSG00000147573	TRIM55	0.395693	11.5675	11
ENSG00000100350	FOXRED2	0.395583	3.57162	3
ENSG00000103356	EARS2	0.395538	8.93912	1
ENSG00000163545	NUAK2	0.39512	3.9165	12
ENSG00000133056	PIK3C2B	0.395082	2.91646	2
ENSG00000197226	TBC1D9B	0.395026	25.915	2
ENSG00000258289	CHURC1	0.395007	8.8544	2
ENSG00000138794	CASP6	0.39496	11.9266	17
ENSG00000162441	LZIC	0.394772	6.17303	22
ENSG00000155906	RMND1	0.394748	12.9449	3
ENSG00000198730	CTR9	0.394695	14.8379	1
ENSG00000115956	PLEK	0.394631	5.30647	39
ENSG00000068305	MEF2A	0.394542	10.6552	9
ENSG00000257923	CUX1	0.39453	4.66393	28
ENSG00000156958	GALK2	0.394207	3.1373	1
ENSG00000169764	UGP2	0.394183	158.31	15
ENSG00000161057	PSMC2	0.394014	31.2339	1
ENSG00000114439	BBX	0.393836	2.62328	14
ENSG00000066933	MYO9A	0.393812	0.781533	7
ENSG00000154767	XPC	0.393568	11.989	2
ENSG00000117450	PRDX1	0.393522	227.003	3
ENSG00000138449	SLC40A1	0.393515	56.304	15
ENSG00000054392	HHAT	0.39346	0.927658	15
ENSG00000153707	PTPRD	0.393289	2.10241	11
ENSG00000163738	MTHFD2L	0.393192	4.81722	68
ENSG00000077097	TOP2B	0.393015	16.4278	1
ENSG00000155729	KCTD18	0.392781	4.98978	17
ENSG00000082068	WDR70	0.392704	4.80123	28
ENSG00000131779	PEX11B	0.392447	15.0958	2
ENSG00000166710	B2M	0.392366	725.231	2
ENSG00000102763	VWA8	0.39221	7.09463	28
ENSG00000096872	IFT74	0.392118	4.48034	2
ENSG00000189221	MAOA	0.392032	40.0744	3
ENSG00000110917	MLEC	0.392022	60.3893	32
ENSG00000160710	ADAR	0.391871	41.5532	2
ENSG00000243135	UGT1A3	0.39183	4.00257	28	Yes
ENSG00000087502	ERGIC2	0.391827	5.42529	32
ENSG00000121005	CRISPLD1	0.391771	0.195257	27
ENSG00000121410	A1BG	0.39152	413.439	62	Yes
ENSG00000021488	SLC7A9	0.391456	7.3285	15
ENSG00000152894	PTPRK	0.391405	9.02714	2
ENSG00000143653	SCCPDH	0.391115	71.8111	45
ENSG00000187325	TAF9B	0.390992	5.63068	1
ENSG00000153339	TRAPPC8	0.390825	9.49773	2
ENSG00000136874	STX17	0.390774	5.59812	2
ENSG00000168546	GFRA2	0.390752	0.304071	25
ENSG00000113558	SKP1	0.390724	16.6305	1
ENSG00000177946	CENPBD1	0.390547	3.88714	22
ENSG00000170791	CHCHD7	0.390318	7.24949	2
ENSG00000176105	YES1	0.390282	14.1215	1
ENSG00000131375	CAPN7	0.390133	7.73723	14
ENSG00000121940	CLCC1	0.389965	9.61169	1
ENSG00000147475	ERLIN2	0.389908	9.07823	17
ENSG00000165678	GHITM	0.389897	167.174	3
ENSG00000141198	TOM1L1	0.389824	7.91252	28
ENSG00000071073	MGAT4A	0.389794	2.62953	1
ENSG00000143612	C1orf43	0.389663	81.0303	2
ENSG00000162104	ADCY9	0.389264	8.82442	2
ENSG00000152219	ARL14EP	0.38919	4.15381	7
ENSG00000157823	AP3S2	0.389159	10.6717	2
ENSG00000155962	CLIC2	0.389053	1.73275	25
ENSG00000177868	SVBP	0.388922	5.75681	1
ENSG00000163249	CCNYL1	0.388895	6.4469	1
ENSG00000110871	COQ5	0.388733	28.9804	3
ENSG00000163606	CD200R1	0.388468	0.333259	27
ENSG00000117054	ACADM	0.388336	57.5683	15
ENSG00000116044	NFE2L2	0.388294	25.7905	2
ENSG00000095321	CRAT	0.388232	80.4823	3
ENSG00000102753	KPNA3	0.388169	10.1564	32
ENSG00000013503	POLR3B	0.387994	4.19989	1
ENSG00000129422	MTUS1	0.387753	16.0202	1
ENSG00000119392	GLE1	0.387712	10.7071	2
ENSG00000135905	DOCK10	0.387659	1.089	25
ENSG00000115760	BIRC6	0.387611	6.24211	17
ENSG00000095209	TMEM38B	0.387279	4.01053	1
ENSG00000148290	SURF1	0.387057	42.2657	45
ENSG00000130150	MOSPD2	0.386794	2.82937	2
ENSG00000134716	CYP2J2	0.386435	37.2362	15
ENSG00000100731	PCNX1	0.386416	4.41953	2
ENSG00000164209	SLC25A46	0.386416	7.91346	14
ENSG00000138785	INTS12	0.386413	4.94695	1
ENSG00000198954	KIF1BP	0.386412	2.79198	2
ENSG00000133983	COX16	0.386209	21.3183	3
ENSG00000184293	CLECL1	0.386078	0.155077	25
ENSG00000160339	FCN2	0.386072	57.4892	27	Yes
ENSG00000100380	ST13	0.386	74.5531	15
ENSG00000117114	ADGRL2	0.38595	10.4761	2
ENSG00000115364	MRPL19	0.385907	13.8465	3
ENSG00000167004	PDIA3	0.385788	180.806	1
ENSG00000118596	SLC16A7	0.385639	1.66882	12
ENSG00000078061	ARAF	0.385493	35.3998	2
ENSG00000084754	HADHA	0.385396	109.128	28
ENSG00000105854	PON2	0.385047	85.7215	1
ENSG00000167815	PRDX2	0.384978	206.79	3
ENSG00000111670	GNPTAB	0.3849	2.71705	2
ENSG00000136478	TEX2	0.384857	12.8512	2
ENSG00000167315	ACAA2	0.38468	236.154	28
ENSG00000150977	RILPL2	0.384672	2.55188	2
ENSG00000039123	SKIV2L2	0.384619	8.4278	9
ENSG00000169567	HINT1	0.384356	170.278	3
ENSG00000146233	CYP39A1	0.384284	15.1457	13	Yes
ENSG00000174206	C12orf66	0.384222	2.23774	17
ENSG00000253305	PCDHGB6	0.3842	0.600504	1
ENSG00000100242	SUN2	0.384173	51.8428	2
ENSG00000163586	FABP1	0.384164	829.191	15
ENSG00000114904	NEK4	0.384155	6.11727	14
ENSG00000185475	TMEM179B	0.383963	38.1685	3
ENSG00000133812	SBF2	0.383826	3.73707	2
ENSG00000173198	CYSLTR1	0.383794	0.0980638	#N/A
ENSG00000162129	CLPB	0.383667	6.63682	1
ENSG00000125648	SLC25A23	0.383656	16.6552	15
ENSG00000069329	VPS35	0.383652	6.11452	2
ENSG00000167740	CYB5D2	0.383359	14.2054	15
ENSG00000009844	VTA1	0.383162	5.11658	14
ENSG00000138152	BTBD16	0.383128	1.97059	1
ENSG00000183615	FAM167B	0.383015	7.66242	27
ENSG00000178385	PLEKHM3	0.382406	1.9903	2
ENSG00000104325	DECR1	0.382243	101.435	45
ENSG00000122779	TRIM24	0.382166	5.84759	15
ENSG00000156453	PCDH1	0.38215	11.0673	1
ENSG00000162402	USP24	0.382128	8.04664	2
ENSG00000102531	FNDC3A	0.382121	19.3589	14
ENSG00000138430	OLA1	0.381984	7.04726	1
ENSG00000197442	MAP3K5	0.381634	6.18308	32
ENSG00000148090	AUH	0.381521	11.0201	3
ENSG00000100442	FKBP3	0.381517	31.85	3
ENSG00000165060	FXN	0.381475	8.96795	3
ENSG00000123609	NMI	0.381456	11.487	1
ENSG00000163902	RPN1	0.381184	78.5909	1
ENSG00000102893	PHKB	0.381038	7.44422	2
ENSG00000136731	UGGT1	0.380998	9.44739	32
ENSG00000113905	HRG	0.380916	716.349	11	Yes
ENSG00000164466	SFXN1	0.380639	23.7622	15
ENSG00000040341	STAU2	0.380588	3.71693	17
ENSG00000205133	TRIQK	0.380252	7.01834	22
ENSG00000138760	SCARB2	0.380155	41.1493	17
ENSG00000123612	ACVR1C	0.379828	0.726123	11
ENSG00000104853	CLPTM1	0.379715	44.256	1
ENSG00000140025	EFCAB11	0.379624	0.421956	19
ENSG00000115464	USP34	0.379568	4.57535	9
ENSG00000168282	MGAT2	0.379506	7.88678	2
ENSG00000073578	SDHA	0.379418	115.041	3
ENSG00000138829	FBN2	0.379339	0.0412401	#N/A
ENSG00000162512	SDC3	0.379079	5.81555	25
ENSG00000138434	SSFA2	0.378903	21.5095	15
ENSG00000143921	ABCG8	0.378852	49.3723	11
ENSG00000128394	APOBEC3F	0.378644	1.26578	58
ENSG00000154274	C4orf19	0.378564	11.9159	1
ENSG00000211899	IGHM	0.378556	50.4687	24
ENSG00000152767	FARP1	0.378506	5.72279	1
ENSG00000183439	TRIM61	0.378287	0.131979	#N/A
ENSG00000125868	DSTN	0.378246	47.4518	14
ENSG00000116288	PARK7	0.378095	108.76	3
ENSG00000143889	HNRNPLL	0.37804	3.46676	1
ENSG00000198829	SUCNR1	0.377847	1.19087	11
ENSG00000147654	EBAG9	0.377696	7.47301	28
ENSG00000135423	GLS2	0.377451	25.5971	11	Yes
ENSG00000142748	FCN3	0.37725	101.122	27
ENSG00000102241	HTATSF1	0.377148	12.8698	2
ENSG00000185010	F8	0.377079	2.72833	27
ENSG00000121486	TRMT1L	0.377019	5.9204	17
ENSG00000053254	FOXN3	0.376672	5.79518	15
ENSG00000278845	MRPL45	0.376377	21.805	2
ENSG00000196455	PIK3R4	0.376214	8.03923	3
ENSG00000180398	MCFD2	0.376157	49.9945	32
ENSG00000143198	MGST3	0.376032	14.6127	3
ENSG00000137500	CCDC90B	0.375657	6.70348	3
ENSG00000103150	MLYCD	0.375636	5.48335	3
ENSG00000136986	DERL1	0.375618	28.6761	1
ENSG00000198417	MT1F	0.375571	194.291	4
ENSG00000178988	MRFAP1L1	0.375518	40.5131	17
ENSG00000133958	UNC79	0.375518	0.0706647	#N/A
ENSG00000164125	FAM198B	0.375353	0.978071	27
ENSG00000143156	NME7	0.37534	3.03676	1
ENSG00000115902	SLC1A4	0.375209	7.31413	12
ENSG00000116171	SCP2	0.375008	131.971	11
ENSG00000135900	MRPL44	0.374988	25.4526	1
ENSG00000050393	MCUR1	0.374864	5.80432	1
ENSG00000114902	SPCS1	0.374805	68.9054	3
ENSG00000111843	TMEM14C	0.374718	50.8101	3
ENSG00000110321	EIF4G2	0.374405	91.4865	1
ENSG00000087299	L2HGDH	0.374391	3.02325	15
ENSG00000175221	MED16	0.374381	20.2644	1
ENSG00000004864	SLC25A13	0.37432	46.2437	15	Yes
ENSG00000198108	CHSY3	0.374168	1.32958	21
ENSG00000174125	TLR1	0.37407	0.942493	2
ENSG00000126106	TMEM53	0.373886	15.6225	3
ENSG00000204482	LST1	0.373662	4.75506	25
ENSG00000100926	TM9SF1	0.373583	22.6572	1
ENSG00000139998	RAB15	0.373568	13.8867	32
ENSG00000154122	ANKH	0.373568	9.86415	2
ENSG00000258597	SERPINA2	0.373397	0.449254	1
ENSG00000078674	PCM1	0.373303	12.6326	1
ENSG00000116221	MRPL37	0.373192	46.1825	3
ENSG00000124198	ARFGEF2	0.372985	9.51424	22
ENSG00000157399	ARSE	0.372978	23.4553	3
ENSG00000129480	DTD2	0.372875	4.48992	2
ENSG00000166164	BRD7	0.372645	6.58834	2
ENSG00000174004	NRROS	0.372451	1.53353	25
ENSG00000146950	SHROOM2	0.372345	1.96524	15
ENSG00000178952	TUFM	0.37208	130.002	3
ENSG00000151726	ACSL1	0.372011	420.224	15
ENSG00000014919	COX15	0.371965	11.7318	28
ENSG00000176986	SEC24C	0.371938	18.3469	2
ENSG00000143742	SRP9	0.371844	88.572	7
ENSG00000122550	KLHL7	0.371687	2.00791	2
ENSG00000167258	CDK12	0.371597	5.89413	9
ENSG00000113273	ARSB	0.371589	2.29183	2
ENSG00000157045	NTAN1	0.371318	17.871	3
ENSG00000272325	NUDT3	0.37111	6.82184	1
ENSG00000135677	GNS	0.371103	21.7336	1
ENSG00000260916	CCPG1	0.371073	14.6053	2
ENSG00000182150	ERCC6L2	0.370611	1.37531	14
ENSG00000133704	IPO8	0.370435	8.87568	22
ENSG00000118007	STAG1	0.370382	3.27691	9
ENSG00000168538	TRAPPC11	0.370295	7.31063	22
ENSG00000164270	HTR4	0.370227	0.0291989	#N/A
ENSG00000140740	UQCRC2	0.370183	63.5555	3
ENSG00000185149	NPY2R	0.369951	0.0196372	#N/A
ENSG00000103479	RBL2	0.369821	21.5973	15
ENSG00000180370	PAK2	0.36981	17.7333	1
ENSG00000099968	BCL2L13	0.369734	8.23111	28
ENSG00000178301	AQP11	0.36973	6.74021	11
ENSG00000198663	C6orf89	0.369334	15.6633	2
ENSG00000130939	UBE4B	0.369291	8.03976	2
ENSG00000028528	SNX1	0.369285	17.0996	2
ENSG00000125991	ERGIC3	0.369181	60.6711	3
ENSG00000017797	RALBP1	0.369023	5.60665	2
ENSG00000105518	TMEM205	0.368831	110.759	3
ENSG00000139977	NAA30	0.368623	4.96554	14
ENSG00000133872	SARAF	0.368529	151.797	14
ENSG00000121104	FAM117A	0.368339	5.93607	11
ENSG00000118898	PPL	0.368298	9.86549	28
ENSG00000139292	LGR5	0.36825	0.430591	0
ENSG00000166927	MS4A7	0.368235	6.38864	25
ENSG00000263155	MYZAP	0.368229	0.678035	25
ENSG00000150756	FAM173B	0.36817	5.50512	17
ENSG00000106538	RARRES2	0.368108	542.553	62
ENSG00000164512	ANKRD55	0.367983	0.583914	27
ENSG00000112977	DAP	0.367958	99.228	1
ENSG00000120697	ALG5	0.367955	18.7646	1
ENSG00000139737	SLAIN1	0.367755	2.4697	32
ENSG00000060642	PIGV	0.367719	11.7216	15
ENSG00000148498	PARD3	0.367675	7.41816	1
ENSG00000197386	HTT	0.367583	7.43978	2
ENSG00000135525	MAP7	0.36758	6.90047	2
ENSG00000174891	RSRC1	0.367435	2.15984	22
ENSG00000114126	TFDP2	0.367312	2.98763	15
ENSG00000172348	RCAN2	0.367248	2.81015	10
ENSG00000112893	MAN2A1	0.367176	6.29727	1
ENSG00000178802	MPI	0.367162	9.86904	3
ENSG00000150433	TMEM218	0.366973	5.73285	17
ENSG00000119487	MAPKAP1	0.366811	12.1875	1
ENSG00000147202	DIAPH2	0.366758	3.18246	3
ENSG00000203747	FCGR3A	0.366736	12.5255	25
ENSG00000100417	PMM1	0.366594	44.578	3
ENSG00000125037	EMC3	0.366522	20.4755	3
ENSG00000162618	ADGRL4	0.366435	3.04966	27
ENSG00000144224	UBXN4	0.36643	42.0966	12
ENSG00000198130	HIBCH	0.366382	24.4177	15
ENSG00000162736	NCSTN	0.366336	21.7529	1
ENSG00000101972	STAG2	0.366307	6.25505	14
ENSG00000083099	LYRM2	0.366279	3.70031	2
ENSG00000183549	ACSM5	0.366222	81.6588	13	Yes
ENSG00000138286	FAM149B1	0.366171	4.28507	17
ENSG00000266412	NCOA4	0.365965	81.5634	28
ENSG00000136936	XPA	0.365903	9.44419	2
ENSG00000036473	OTC	0.365575	62.9462	13
ENSG00000105612	DNASE2	0.365401	21.9273	3
ENSG00000178177	LCORL	0.365393	0.707468	2
ENSG00000128849	CGNL1	0.365206	18.1477	2
ENSG00000204308	RNF5	0.365168	71.6114	3
ENSG00000158089	GALNT14	0.365077	0.286433	25
ENSG00000132330	SCLY	0.364816	14.2221	15
ENSG00000151779	NBAS	0.364813	4.38404	2
ENSG00000165985	C1QL3	0.364663	0.339637	2
ENSG00000158985	CDC42SE2	0.364358	6.3549	1
ENSG00000105698	USF2	0.364076	73.8185	1
ENSG00000225698	IGHV3-72	0.364019	1.62041	24
ENSG00000179603	GRM8	0.363935	0.546757	32
ENSG00000179218	CALR	0.363864	567.565	1
ENSG00000090263	MRPS33	0.363584	6.50156	3
ENSG00000101974	ATP11C	0.363544	9.1969	11
ENSG00000187866	FAM122A	0.363532	6.5442	17
ENSG00000119723	COQ6	0.363501	9.42475	3
ENSG00000109511	ANXA10	0.363352	29.1145	11
ENSG00000121067	SPOP	0.363313	12.7633	14
ENSG00000198088	NUP62CL	0.363304	0.77013	2
ENSG00000048028	USP28	0.36327	4.18325	17
ENSG00000102897	LYRM1	0.363207	19.6616	1
ENSG00000017427	IGF1	0.363044	16.0661	3
ENSG00000174469	CNTNAP2	0.362704	0.660385	11
ENSG00000144357	UBR3	0.362431	8.31524	2
ENSG00000108588	CCDC47	0.362392	30.6978	1
ENSG00000243646	IL10RB	0.362319	10.4463	1
ENSG00000124596	OARD1	0.362232	8.2828	3
ENSG00000187823	ZCCHC16	0.362001	0.352434	15
ENSG00000152234	ATP5A1	0.361848	77.2258	3
ENSG00000139116	KIF21A	0.361845	6.26796	1
ENSG00000182134	TDRKH	0.361702	1.64253	1
ENSG00000149557	FEZ1	0.361589	2.55178	27
ENSG00000138308	PLA2G12B	0.361469	34.7074	15
ENSG00000101849	TBL1X	0.361451	9.7227	2
ENSG00000105379	ETFB	0.361357	64.2445	45
ENSG00000111727	HCFC2	0.361349	3.87532	17
ENSG00000037749	MFAP3	0.361236	2.14786	22
ENSG00000163818	LZTFL1	0.361203	3.21047	22
ENSG00000099940	SNAP29	0.360999	12.3148	2
ENSG00000198874	TYW1	0.360976	6.64548	1
ENSG00000198908	BHLHB9	0.360845	0.820044	22
ENSG00000107897	ACBD5	0.360817	17.6176	15
ENSG00000181374	CCL13	0.360716	0.160512	#N/A
ENSG00000134255	CEPT1	0.360676	4.74764	17
ENSG00000176714	CCDC121	0.360564	1.21879	17
ENSG00000063587	ZNF275	0.360544	5.50025	2
ENSG00000165119	HNRNPK	0.36044	119.125	1
ENSG00000138207	RBP4	0.360417	4610.8	62	Yes
ENSG00000185164	NOMO2	0.360394	1.3847	1
ENSG00000169372	CRADD	0.360357	6.42165	3
ENSG00000176209	SMIM19	0.360233	12.5403	11
ENSG00000182551	ADI1	0.360198	121.005	11
ENSG00000197746	PSAP	0.360136	380.444	2
ENSG00000138081	FBXO11	0.360129	6.47773	9
ENSG00000131374	TBC1D5	0.360112	4.15487	17
ENSG00000111615	KRR1	0.360074	3.46111	2
ENSG00000189233	NUGGC	0.360047	9.08997	15
ENSG00000057608	GDI2	0.359659	59.4789	1
ENSG00000158467	AHCYL2	0.35959	3.69493	2
ENSG00000117500	TMED5	0.359553	20.2445	32
ENSG00000103522	IL21R	0.359418	0.19887	39
ENSG00000030582	GRN	0.359228	50.1201	2
ENSG00000143457	GOLPH3L	0.359098	5.95227	7
ENSG00000138600	SPPL2A	0.358838	14.7338	1
ENSG00000145041	DCAF1	0.358835	6.63036	1
ENSG00000197822	OCLN	0.358798	3.01564	2
ENSG00000166192	SENP8	0.358787	0.42576	22
ENSG00000085563	ABCB1	0.358785	9.49914	1
ENSG00000111261	MANSC1	0.358749	2.8223	2
ENSG00000141968	VAV1	0.358649	2.09159	39
ENSG00000078142	PIK3C3	0.358641	2.3115	9
ENSG00000188917	TRMT2B	0.35846	3.88352	17
ENSG00000134313	KIDINS220	0.358282	4.79471	14
ENSG00000123453	SARDH	0.358178	45.2019	11
ENSG00000100393	EP300	0.357988	9.22876	14
ENSG00000027001	MIPEP	0.357835	4.78011	2
ENSG00000159921	GNE	0.357811	35.5607	15
ENSG00000131558	EXOC4	0.357593	4.33549	2
ENSG00000095261	PSMD5	0.357432	10.3966	1
ENSG00000143315	PIGM	0.357386	3.86181	1
ENSG00000101096	NFATC2	0.357244	1.84893	11
ENSG00000114698	PLSCR4	0.357171	18.2966	14
ENSG00000157500	APPL1	0.357084	5.79875	14
ENSG00000197111	PCBP2	0.356997	70.7353	3
ENSG00000165516	KLHDC2	0.356983	20.9813	15
ENSG00000111058	ACSS3	0.356852	9.7554	28
ENSG00000103018	CYB5B	0.356679	26.3065	3
ENSG00000150456	EEF1AKMT1	0.356601	4.85315	3
ENSG00000185515	BRCC3	0.356576	5.06304	2
ENSG00000166340	TPP1	0.35657	41.9629	2
ENSG00000120725	SIL1	0.356435	23.0798	1
ENSG00000166377	ATP9B	0.356387	2.61627	2
ENSG00000144229	THSD7B	0.356384	0.0387436	#N/A
ENSG00000100764	PSMC1	0.356261	19.9924	1
ENSG00000106591	MRPL32	0.356222	20.2008	1
ENSG00000118961	LDAH	0.356187	4.98764	17
ENSG00000170248	PDCD6IP	0.356155	15.7379	2
ENSG00000112305	SMAP1	0.35607	2.24715	1
ENSG00000034713	GABARAPL2	0.35606	19.8678	3
ENSG00000164961	WASHC5	0.35598	7.24387	2
ENSG00000084693	AGBL5	0.355743	3.3424	3
ENSG00000171714	ANO5	0.355683	1.69001	1
ENSG00000171611	PTCRA	0.355639	0.127681	#N/A
ENSG00000110696	C11orf58	0.355568	29.4649	1
ENSG00000132437	DDC	0.355503	15.8239	11
ENSG00000133138	TBC1D8B	0.355319	2.30325	14
ENSG00000172086	KRCC1	0.355309	21.0278	22
ENSG00000243749	TMEM35B	0.35529	18.1621	3
ENSG00000105398	SULT2A1	0.355203	457.82	11	Yes
ENSG00000154822	PLCL2	0.355147	2.91175	15
ENSG00000012963	UBR7	0.355132	7.59834	2
ENSG00000007312	CD79B	0.355047	2.15313	27
ENSG00000171100	MTM1	0.355044	7.11614	15
ENSG00000165282	PIGO	0.35498	8.94623	28
ENSG00000132465	JCHAIN	0.354948	13.8836	24
ENSG00000166501	PRKCB	0.354937	0.791739	39
ENSG00000120675	DNAJC15	0.354906	4.41716	3
ENSG00000111875	ASF1A	0.354825	5.43477	17
ENSG00000134852	CLOCK	0.354824	2.84529	14
ENSG00000125107	CNOT1	0.354813	12.6014	1
ENSG00000055332	EIF2AK2	0.354767	4.1575	58
ENSG00000143443	C1orf56	0.354745	5.57125	45
ENSG00000197858	GPAA1	0.354713	54.5047	1
ENSG00000124486	USP9X	0.354628	12.3684	2
ENSG00000073464	CLCN4	0.354422	1.46268	28
ENSG00000105939	ZC3HAV1	0.354271	5.3571	2
ENSG00000174720	LARP7	0.35427	12.4703	2
ENSG00000116962	NID1	0.354173	31.0102	2
ENSG00000086758	HUWE1	0.354007	13.6737	2
ENSG00000182670	TTC3	0.353968	11.8363	1
ENSG00000145246	ATP10D	0.35395	2.45147	2
ENSG00000165471	MBL2	0.353797	71.9733	11	Yes
ENSG00000166562	SEC11C	0.353719	32.3217	1
ENSG00000023330	ALAS1	0.353683	108.159	3
ENSG00000114573	ATP6V1A	0.353582	16.0753	22
ENSG00000100815	TRIP11	0.353516	4.66701	14
ENSG00000144120	TMEM177	0.353459	9.52023	3
ENSG00000101160	CTSZ	0.353454	249.811	3
ENSG00000133028	SCO1	0.35341	6.54017	2
ENSG00000196776	CD47	0.353381	6.05287	2
ENSG00000168438	CDC40	0.353322	5.15358	14
ENSG00000113048	MRPS27	0.353303	17.8504	1
ENSG00000132670	PTPRA	0.353261	11.118	2
ENSG00000114867	EIF4G1	0.353254	99.1546	1
ENSG00000159348	CYB5R1	0.353201	13.6594	28
ENSG00000126945	HNRNPH2	0.353054	39.478	1
ENSG00000276409	CCL14	0.353019	17.6522	27
ENSG00000155959	VBP1	0.353011	13.338	32
ENSG00000196290	NIF3L1	0.352859	8.71956	2
ENSG00000198793	MTOR	0.352789	8.23026	2
ENSG00000067836	ROGDI	0.352669	15.271	11
ENSG00000171115	GIMAP8	0.352583	3.21427	27
ENSG00000115525	ST3GAL5	0.352579	2.97032	8
ENSG00000185420	SMYD3	0.352577	1.04995	3
ENSG00000136463	TACO1	0.352486	50.2016	3
ENSG00000180776	ZDHHC20	0.352235	6.77769	14
ENSG00000057252	SOAT1	0.352157	6.18987	32
ENSG00000158006	PAFAH2	0.352137	8.88815	28
ENSG00000119673	ACOT2	0.352115	32.9043	45
ENSG00000031003	FAM13B	0.352104	3.968	23
ENSG00000063322	MED29	0.351977	15.9352	3
ENSG00000064393	HIPK2	0.351943	11.058	1
ENSG00000152944	MED21	0.351922	4.68801	14
ENSG00000137992	DBT	0.35189	6.88527	15
ENSG00000143412	ANXA9	0.351851	16.4124	11
ENSG00000166181	API5	0.351772	24.2026	14
ENSG00000141447	OSBPL1A	0.351742	2.69372	2
ENSG00000157087	ATP2B2	0.351711	15.4426	9
ENSG00000125703	ATG4C	0.3517	4.26142	17
ENSG00000136783	NIPSNAP3A	0.351699	13.0156	15
ENSG00000262209	PCDHGB3	0.351544	0.137755	2
ENSG00000117594	HSD11B1	0.351524	268.885	3	Yes
ENSG00000114030	KPNA1	0.351456	8.11486	1
ENSG00000163812	ZDHHC3	0.351392	7.42453	28
ENSG00000166794	PPIB	0.351353	360.623	1
ENSG00000123191	ATP7B	0.351323	8.71283	15
ENSG00000118855	MFSD1	0.351239	16.6254	2
ENSG00000133800	LYVE1	0.351229	11.6594	27
ENSG00000273749	CYFIP1	0.351194	12.0973	1
ENSG00000122033	MTIF3	0.351092	25.459	3
ENSG00000167306	MYO5B	0.350935	4.81325	1
ENSG00000092148	HECTD1	0.350909	18.2675	2
ENSG00000121879	PIK3CA	0.35086	3.34754	14
ENSG00000198890	PRMT6	0.350641	5.43089	1
ENSG00000173852	DPY19L1	0.350398	7.13542	32
ENSG00000112685	EXOC2	0.35025	5.60991	2
ENSG00000118600	TMEM5	0.350149	2.59158	1
ENSG00000164841	TMEM74	0.350147	0.407992	32
ENSG00000169375	SIN3A	0.349987	4.70308	1
ENSG00000164414	SLC35A1	0.349926	14.9612	22
ENSG00000049883	PTCD2	0.349864	1.63154	22
ENSG00000055130	CUL1	0.349825	28.6535	1
ENSG00000152683	SLC30A6	0.349817	4.76469	22
ENSG00000203710	CR1	0.349786	0.513787	48
ENSG00000242616	GNG10	0.349746	13.9193	1
ENSG00000070366	SMG6	0.349684	1.71804	9
ENSG00000111530	CAND1	0.34968	6.81888	14
ENSG00000136933	RABEPK	0.349597	17.352	3
ENSG00000103544	C16orf62	0.349595	4.36049	2
ENSG00000137880	GCHFR	0.349566	32.9616	62	Yes
ENSG00000169126	ARMC4	0.349551	0.0621838	#N/A
ENSG00000177613	CSTF2T	0.349484	7.28149	1
ENSG00000082996	RNF13	0.34939	19.1901	2
ENSG00000177311	ZBTB38	0.349333	4.32197	32
ENSG00000113456	RAD1	0.349161	3.33391	1
ENSG00000109991	P2RX3	0.349039	0.387257	11
ENSG00000128585	MKLN1	0.348948	4.48334	14
ENSG00000171262	FAM98B	0.3489	2.1742	2
ENSG00000182518	FAM104B	0.348821	3.15413	3
ENSG00000100299	ARSA	0.348716	25.471	3
ENSG00000057294	PKP2	0.348543	7.06118	2
ENSG00000109171	SLAIN2	0.348543	7.60968	14
ENSG00000180185	FAHD1	0.348498	22.6098	3
ENSG00000114378	HYAL1	0.348346	96.7003	3
ENSG00000117528	ABCD3	0.348246	24.8481	15
ENSG00000170502	NUDT9	0.348225	15.0816	28
ENSG00000138071	ACTR2	0.348216	28.5902	32
ENSG00000135387	CAPRIN1	0.348032	13.7007	2
ENSG00000164120	HPGD	0.347805	36.6197	11
ENSG00000155660	PDIA4	0.347787	191.606	32
ENSG00000211456	SACM1L	0.347704	10.7807	14
ENSG00000228474	OST4	0.34768	92.9241	3
ENSG00000146476	ARMT1	0.347674	12.7102	17
ENSG00000123297	TSFM	0.347496	14.2243	1
ENSG00000185345	PARK2	0.347421	0.433213	62
ENSG00000108950	FAM20A	0.347383	48.6433	12
ENSG00000163689	C3orf67	0.3473	0.256592	2
ENSG00000029725	RABEP1	0.347159	11.8103	2
ENSG00000102054	RBBP7	0.347148	20.9362	2
ENSG00000057663	ATG5	0.347108	6.21296	14
ENSG00000127946	HIP1	0.346936	4.88454	2
ENSG00000235109	ZSCAN31	0.346889	1.23735	2
ENSG00000100372	SLC25A17	0.346881	6.74743	3
ENSG00000179761	PIPOX	0.346813	129.802	11
ENSG00000104972	LILRB1	0.346787	2.5717	48
ENSG00000143819	EPHX1	0.346728	573.16	13
ENSG00000143493	INTS7	0.346695	5.03488	1
ENSG00000110077	MS4A6A	0.346642	13.0686	27
ENSG00000137210	TMEM14B	0.346568	9.14615	3
ENSG00000175536	LIPT2	0.346542	1.96381	11
ENSG00000173171	MTX1	0.346489	8.21812	1
ENSG00000173163	COMMD1	0.346474	12.0179	3
ENSG00000048052	HDAC9	0.346345	0.114123	#N/A
ENSG00000123600	METTL8	0.346341	1.35756	2
ENSG00000269964	MEI4	0.346337	0.333145	11
ENSG00000204568	MRPS18B	0.346294	66.5229	3
ENSG00000114978	MOB1A	0.34626	11.8509	2
ENSG00000132874	SLC14A2	0.346091	0.0270243	#N/A
ENSG00000164944	KIAA1429	0.345799	5.85342	2
ENSG00000133103	COG6	0.345534	2.43314	17
ENSG00000085224	ATRX	0.345455	2.9341	14
ENSG00000136114	THSD1	0.345425	1.41728	1
ENSG00000198690	FAN1	0.345388	4.78219	17
ENSG00000161929	SCIMP	0.345323	0.793354	25
ENSG00000134817	APLNR	0.34528	6.92717	52
ENSG00000108242	CYP2C18	0.345266	67.3497	15
ENSG00000164902	PHAX	0.345164	6.77357	14
ENSG00000172845	SP3	0.344868	9.8837	7
ENSG00000075089	ACTR6	0.344724	5.91155	7
ENSG00000106355	LSM5	0.344689	7.36335	3
ENSG00000244687	UBE2V1	0.344641	23.8857	1
ENSG00000138018	SELENOI	0.344415	9.96368	12
ENSG00000179918	SEPHS2	0.344178	246.216	3
ENSG00000110344	UBE4A	0.344048	8.09113	2
ENSG00000165630	PRPF18	0.343945	9.34095	1
ENSG00000172349	IL16	0.343909	1.47337	39
ENSG00000068784	SRBD1	0.343905	2.63269	1
ENSG00000038002	AGA	0.343764	9.05058	2
ENSG00000151348	EXT2	0.343626	11.4963	1
ENSG00000167165	UGT1A6	0.343625	5.24729	28
ENSG00000182858	ALG12	0.343511	6.96713	2
ENSG00000185896	LAMP1	0.343436	135.043	28
ENSG00000133116	KL	0.34338	0.114483	#N/A
ENSG00000076351	SLC46A1	0.343364	12.2354	17
ENSG00000177189	RPS6KA3	0.34335	12.7068	2
ENSG00000140395	WDR61	0.343124	15.4191	1
ENSG00000135392	DNAJC14	0.343074	7.69689	2
ENSG00000148965	SAA4	0.343005	1107.89	3	Yes
ENSG00000079785	DDX1	0.342978	27.3172	1
ENSG00000048828	FAM120A	0.342972	26.9237	22
ENSG00000151458	ANKRD50	0.342855	2.20362	7
ENSG00000163634	THOC7	0.34283	18.4508	3
ENSG00000103811	CTSH	0.342683	30.2845	15
ENSG00000197013	ZNF429	0.342505	1.37737	15
ENSG00000141627	DYM	0.342469	4.66502	1
ENSG00000138175	ARL3	0.342396	3.3477	3
ENSG00000164654	MIOS	0.342375	6.06865	17
ENSG00000143486	EIF2D	0.342192	15.5773	3
ENSG00000147687	TATDN1	0.342169	5.72212	1
ENSG00000109107	ALDOC	0.342134	31.7565	3
ENSG00000163820	FYCO1	0.342119	5.46959	2
ENSG00000264364	DYNLL2	0.342071	22.4281	2
ENSG00000093072	CECR1	0.341913	2.58228	25
ENSG00000176974	SHMT1	0.341857	201.482	15
ENSG00000172172	MRPL13	0.341797	15.9609	3
ENSG00000147010	SH3KBP1	0.34144	3.87137	2
ENSG00000160216	AGPAT3	0.341394	23.1431	17
ENSG00000010072	SPRTN	0.341319	1.66461	1
ENSG00000184060	ADAP2	0.341268	2.76386	25
ENSG00000197043	ANXA6	0.341252	71.3727	28
ENSG00000105793	GTPBP10	0.341218	2.59737	2
ENSG00000100934	SEC23A	0.34117	18.9598	1
ENSG00000138942	RNF185	0.341098	30.8841	1
ENSG00000166326	TRIM44	0.340917	8.57094	9
ENSG00000198839	ZNF277	0.340902	4.59769	28
ENSG00000150540	HNMT	0.340771	23.0181	11
ENSG00000124155	PIGT	0.340764	7.77121	2
ENSG00000138190	EXOC6	0.34075	3.23328	1
ENSG00000166321	NUDT13	0.340724	5.74801	5
ENSG00000066455	GOLGA5	0.340711	24.7255	32
ENSG00000189050	RNFT1	0.340627	10.5747	2
ENSG00000120925	RNF170	0.340441	4.39957	15
ENSG00000156398	SFXN2	0.340345	5.57946	11
ENSG00000135972	MRPS9	0.340341	18.0345	3
ENSG00000132693	CRP	0.340327	8766.61	21	Yes
ENSG00000183695	MRGPRX2	0.340189	0.0124493	#N/A
ENSG00000174796	THAP6	0.340179	2.77311	7
ENSG00000197077	KIAA1671	0.340069	11.8301	2
ENSG00000113594	LIFR	0.340053	6.1334	27
ENSG00000099769	IGFALS	0.339988	72.5417	11	Yes
ENSG00000158201	ABHD3	0.339824	15.9065	2
ENSG00000178537	SLC25A20	0.339802	75.6472	15
ENSG00000102580	DNAJC3	0.339664	30.0817	32
ENSG00000179630	LACC1	0.339637	2.41276	2
ENSG00000130958	SLC35D2	0.339634	27.1489	3
ENSG00000197429	IPP	0.339623	2.02397	17
ENSG00000104823	ECH1	0.339608	300.275	15
ENSG00000076685	NT5C2	0.33929	8.94197	1
ENSG00000124275	MTRR	0.33927	9.64592	12
ENSG00000132549	VPS13B	0.339192	1.88886	2
ENSG00000108395	TRIM37	0.339179	4.72584	1
ENSG00000165629	ATP5C1	0.339106	98.5305	3
ENSG00000125686	MED1	0.339043	3.84694	9
ENSG00000170255	MRGPRX1	0.338914	0.0087123	#N/A
ENSG00000145354	CISD2	0.338863	20.6311	32
ENSG00000081923	ATP8B1	0.338861	4.6237	1
ENSG00000131269	ABCB7	0.338832	9.88085	3
ENSG00000121022	COPS5	0.338819	14.9548	3
ENSG00000111667	USP5	0.338707	23.3703	2
ENSG00000179981	TSHZ1	0.338672	5.29294	2
ENSG00000171444	MCC	0.338671	7.16957	2
ENSG00000128789	PSMG2	0.338465	14.2933	3
ENSG00000135932	CAB39	0.338446	14.1515	32
ENSG00000053371	AKR7A2	0.338431	40.9511	45
ENSG00000100485	SOS2	0.33842	4.68143	14
ENSG00000140262	TCF12	0.338406	4.9854	14
ENSG00000133574	GIMAP4	0.338336	6.89533	27
ENSG00000169313	P2RY12	0.338307	0.17336	#N/A
ENSG00000141510	TP53	0.338247	7.44604	1
ENSG00000148225	WDR31	0.338084	0.880519	17
ENSG00000157315	TMED6	0.33808	3.52852	2
ENSG00000168216	LMBRD1	0.338075	31.1601	3
ENSG00000081177	EXD2	0.338067	3.23062	7
ENSG00000111602	TIMELESS	0.338037	8.99399	2
ENSG00000163687	DNASE1L3	0.338027	31.3821	27
ENSG00000101605	MYOM1	0.338002	19.7674	1
ENSG00000185129	PURA	0.338001	2.74102	7
ENSG00000162396	PARS2	0.337975	2.56195	2
ENSG00000125818	PSMF1	0.337928	26.0327	3
ENSG00000124615	MOCS1	0.337819	25.3593	1
ENSG00000171497	PPID	0.337495	29.5236	17
ENSG00000166025	AMOTL1	0.337203	5.65073	2
ENSG00000132824	SERINC3	0.337075	34.8137	1
ENSG00000183475	ASB7	0.337022	3.49438	17
ENSG00000198876	DCAF12	0.336917	9.53029	32
ENSG00000077713	SLC25A43	0.336901	5.35176	2
ENSG00000112294	ALDH5A1	0.336771	33.7565	13
ENSG00000059691	GATB	0.336706	8.61425	28
ENSG00000149313	AASDHPPT	0.336667	12.8198	14
ENSG00000112425	EPM2A	0.336552	1.9682	28
ENSG00000099995	SF3A1	0.336524	18.1647	1
ENSG00000087253	LPCAT2	0.336473	0.693569	25
ENSG00000169599	NFU1	0.336391	8.41442	3
ENSG00000082516	GEMIN5	0.33617	3.61135	1
ENSG00000069431	ABCC9	0.336129	9.43703	15
ENSG00000168291	PDHB	0.33611	45.746	28
ENSG00000151224	MAT1A	0.335966	795.456	11	Yes
ENSG00000067248	DHX29	0.335893	9.55217	1
ENSG00000198856	OSTC	0.335651	75.6962	32
ENSG00000183908	LRRC55	0.335549	0.439092	0
ENSG00000177191	B3GNT8	0.335469	0.407431	25
ENSG00000132305	IMMT	0.335464	32.6319	1
ENSG00000106853	PTGR1	0.335459	157.496	3
ENSG00000100890	KIAA0391	0.335372	5.18877	28
ENSG00000106772	PRUNE2	0.335106	0.340588	27
ENSG00000151790	TDO2	0.335093	209.928	15	Yes
ENSG00000021776	AQR	0.335034	3.21652	2
ENSG00000166266	CUL5	0.334964	6.84628	14
ENSG00000128833	MYO5C	0.334963	2.19616	2
ENSG00000078177	N4BP2	0.334946	2.81517	32
ENSG00000162980	ARL5A	0.334714	5.42385	14
ENSG00000132155	RAF1	0.334655	52.445	1
ENSG00000168246	UBTD2	0.334604	5.98605	7
ENSG00000138029	HADHB	0.334587	90.6328	28
ENSG00000175283	DOLK	0.33453	7.97454	1
ENSG00000120727	PAIP2	0.334399	16.9825	1
ENSG00000048991	R3HDM1	0.334359	3.74408	2
ENSG00000145817	YIPF5	0.334347	10.8769	32
ENSG00000173692	PSMD1	0.334305	28.1069	1
ENSG00000061676	NCKAP1	0.334255	5.0941	2
ENSG00000176386	CDC26	0.334067	7.41082	1
ENSG00000112874	NUDT12	0.334049	8.47027	17
ENSG00000185414	MRPL30	0.333957	11.0309	1
ENSG00000013583	HEBP1	0.333931	30.0781	45
ENSG00000088035	ALG6	0.333899	2.62241	7
ENSG00000159346	ADIPOR1	0.333898	51.587	2
ENSG00000139547	RDH16	0.33378	270.01	13	Yes
ENSG00000090530	P3H2	0.333773	2.47742	27
ENSG00000257315	ZBED6	0.333766	0.848803	9
ENSG00000151502	VPS26B	0.333684	20.053	17
ENSG00000166454	ATMIN	0.333675	8.74493	14
ENSG00000196712	NF1	0.333652	2.78632	14
ENSG00000146733	PSPH	0.333587	4.75858	17
ENSG00000125551	PLGLB2	0.333551	11.0758	1	Yes
ENSG00000198171	DDRGK1	0.333472	42.9833	3
ENSG00000150054	MPP7	0.333402	0.682784	2
ENSG00000142687	KIAA0319L	0.333374	14.1821	2
ENSG00000082146	STRADB	0.333352	37.3348	15
ENSG00000003393	ALS2	0.333248	7.42225	17
ENSG00000157350	ST3GAL2	0.333206	4.28596	1
ENSG00000114302	PRKAR2A	0.333135	9.91055	22
ENSG00000198898	CAPZA2	0.333019	13.4334	2
ENSG00000009954	BAZ1B	0.332954	11.3451	9
ENSG00000090612	ZNF268	0.332927	1.5094	2
ENSG00000113838	TBCCD1	0.332856	4.14321	22
ENSG00000135220	UGT2A3	0.332843	10.7141	15
ENSG00000169813	HNRNPF	0.33281	71.1923	1
ENSG00000149823	VPS51	0.332797	23.6889	3
ENSG00000196139	AKR1C3	0.33275	82.8574	1
ENSG00000168702	LRP1B	0.332605	0.0687708	#N/A
ENSG00000197557	TTC30A	0.332483	0.975388	17
ENSG00000163251	FZD5	0.332455	17.7673	2
ENSG00000180999	C1orf105	0.332328	0.119764	#N/A
ENSG00000213949	ITGA1	0.332292	18.1745	1
ENSG00000028203	VEZT	0.332264	6.0541	1
ENSG00000132517	SLC52A1	0.332253	0.0533773	#N/A
ENSG00000130383	FUT5	0.332153	0.182565	0
ENSG00000162896	PIGR	0.33214	17.2183	2
ENSG00000116212	LRRC42	0.332016	9.69039	1
ENSG00000134602	STK26	0.331982	2.24145	14
ENSG00000136144	RCBTB1	0.331856	5.31514	1
ENSG00000154262	ABCA6	0.331842	19.646	11
ENSG00000127837	AAMP	0.331839	54.9721	1
ENSG00000156869	FRRS1	0.3318	6.79131	15
ENSG00000132464	ENAM	0.331703	0.183755	2
ENSG00000156256	USP16	0.331532	16.1006	1
ENSG00000196136	SERPINA3	0.331491	2227.03	70
ENSG00000163319	MRPS18C	0.331255	6.64483	1
ENSG00000174231	PRPF8	0.331176	31.6498	1
ENSG00000124098	FAM210B	0.3311	32.9646	3
ENSG00000172164	SNTB1	0.330947	28.0282	15
ENSG00000198715	GLMP	0.330926	15.3545	15
ENSG00000119396	RAB14	0.330925	46.8	7
ENSG00000213160	KLHL23	0.330922	2.88088	7
ENSG00000159593	NAE1	0.330905	9.6136	1
ENSG00000174808	BTC	0.33074	0.36564	0
ENSG00000057019	DCBLD2	0.330715	5.03949	17
ENSG00000166889	PATL1	0.330658	18.3416	2
ENSG00000140688	C16orf58	0.330581	48.9201	3
ENSG00000140350	ANP32A	0.330565	15.1086	3
ENSG00000095585	BLNK	0.330537	24.8268	70
ENSG00000137478	FCHSD2	0.330536	7.63329	2
ENSG00000119596	YLPM1	0.330398	3.73103	9
ENSG00000113163	COL4A3BP	0.330276	7.94665	7
ENSG00000197629	MPEG1	0.330212	4.17411	25
ENSG00000155545	MIER3	0.330146	4.53179	14
ENSG00000178502	KLHL11	0.329905	0.517488	9
ENSG00000119414	PPP6C	0.329829	11.6311	1
ENSG00000138757	G3BP2	0.329749	13.2034	1
ENSG00000163444	TMEM183A	0.329666	9.00954	1
ENSG00000066777	ARFGEF1	0.329633	5.43095	14
ENSG00000121897	LIAS	0.329518	2.50777	3
ENSG00000016864	GLT8D1	0.329423	24.0071	17
ENSG00000116771	AGMAT	0.329422	32.9604	3
ENSG00000168763	CNNM3	0.329333	13.8713	15
ENSG00000196586	MYO6	0.329299	7.21665	14
ENSG00000082153	BZW1	0.329209	20.7067	1
ENSG00000014824	SLC30A9	0.329074	7.98507	2
ENSG00000118363	SPCS2	0.328992	22.1704	32
ENSG00000134061	CD180	0.328944	0.351531	25
ENSG00000177485	ZBTB33	0.328885	6.17043	14
ENSG00000136816	TOR1B	0.328876	13.4606	1
ENSG00000145934	TENM2	0.328827	0.535527	0
ENSG00000146243	IRAK1BP1	0.328613	0.289023	22
ENSG00000177156	TALDO1	0.328472	84.9248	3
ENSG00000133561	GIMAP6	0.328304	2.81603	27
ENSG00000213380	COG8	0.328249	7.77975	2
ENSG00000135929	CYP27A1	0.328227	334.947	13	Yes
ENSG00000164506	STXBP5	0.328219	1.2063	2
ENSG00000164199	ADGRV1	0.328183	0.594373	11
ENSG00000138085	ATRAID	0.32817	37.5447	3
ENSG00000108064	TFAM	0.328117	6.98495	1
ENSG00000138614	INTS14	0.328117	10.3974	1
ENSG00000103657	HERC1	0.328116	4.53086	9
ENSG00000117899	MESDC2	0.328071	9.43952	32
ENSG00000205808	PLPP6	0.328012	11.1371	1
ENSG00000102805	CLN5	0.327941	1.07684	2
ENSG00000101444	AHCY	0.32786	92.6595	3
ENSG00000273611	ZNHIT3	0.327599	8.36232	2
ENSG00000211976	IGHV3-73	0.327528	1.43657	24
ENSG00000198951	NAGA	0.327525	14.8491	15
ENSG00000129691	ASH2L	0.327245	8.31083	17
ENSG00000074527	NTN4	0.327109	8.81137	2
ENSG00000146477	SLC22A3	0.327058	26.3404	32
ENSG00000121481	RNF2	0.327004	2.1862	1
ENSG00000122679	RAMP3	0.326987	9.24914	27
ENSG00000144290	SLC4A10	0.326977	0.0686736	#N/A
ENSG00000241294	IGKV2-24	0.326967	4.38309	24
ENSG00000164331	ANKRA2	0.326774	7.77288	17
ENSG00000028277	POU2F2	0.326668	0.494093	39
ENSG00000082805	ERC1	0.326518	3.53779	2
ENSG00000263465	SRSF8	0.326481	13.3258	1
ENSG00000113555	PCDH12	0.326454	1.53608	27
ENSG00000107882	SUFU	0.326441	3.18487	22
ENSG00000136925	TSTD2	0.326412	3.58485	2
ENSG00000196405	EVL	0.326373	24.1528	70
ENSG00000171298	GAA	0.326359	29.2191	3
ENSG00000147383	NSDHL	0.326293	25.9159	3
ENSG00000105697	HAMP	0.326281	861.765	12	Yes
ENSG00000095139	ARCN1	0.326264	37.8872	32
ENSG00000089006	SNX5	0.326245	15.2358	1
ENSG00000134308	YWHAQ	0.32614	45.4701	1
ENSG00000081870	HSPB11	0.326105	4.87356	3
ENSG00000079999	KEAP1	0.326096	22.5017	2
ENSG00000155096	AZIN1	0.325884	21.5189	1
ENSG00000170456	DENND5B	0.325802	3.68837	7
ENSG00000152620	NADK2	0.325752	77.2807	11	Yes
ENSG00000159140	SON	0.325698	20.5238	1
ENSG00000154305	MIA3	0.325624	13.0772	2
ENSG00000091164	TXNL1	0.325616	6.83467	1
ENSG00000138030	KHK	0.325603	121.767	45
ENSG00000143337	TOR1AIP1	0.325494	5.95315	2
ENSG00000138375	SMARCAL1	0.325402	3.54125	2
ENSG00000165934	CPSF2	0.325266	3.49422	32
ENSG00000177628	GBA	0.325205	6.76149	2
ENSG00000183155	RABIF	0.325179	4.12105	1
ENSG00000018510	AGPS	0.325138	6.1674	17
ENSG00000128928	IVD	0.325116	69.3447	11
ENSG00000151498	ACAD8	0.325036	17.3618	3
ENSG00000103194	USP10	0.325034	13.8028	1
ENSG00000086848	ALG9	0.324988	4.15505	1
ENSG00000145287	PLAC8	0.324979	1.7937	25
ENSG00000204219	TCEA3	0.324906	51.6058	11
ENSG00000165118	C9orf64	0.324891	7.85115	28
ENSG00000125827	TMX4	0.324881	10.0252	1
ENSG00000158864	NDUFS2	0.32479	67.1762	3
ENSG00000056097	ZFR	0.324675	16.802	14
ENSG00000151116	UEVLD	0.324636	3.64754	22
ENSG00000197568	HHLA3	0.324599	10.0628	3
ENSG00000172339	ALG14	0.324583	1.48899	3
ENSG00000184857	TMEM186	0.32457	9.70526	2
ENSG00000175110	MRPS22	0.324531	13.8656	3
ENSG00000139144	PIK3C2G	0.324477	4.80835	15
ENSG00000170035	UBE2E3	0.324422	17.0045	3
ENSG00000152904	GGPS1	0.324393	4.47838	1
ENSG00000047315	POLR2B	0.32433	17.2408	1
ENSG00000108055	SMC3	0.324175	8.43111	2
ENSG00000166946	CCNDBP1	0.324158	15.3263	2
ENSG00000166225	FRS2	0.324126	3.39427	7
ENSG00000121058	COIL	0.324113	6.58562	14
ENSG00000069869	NEDD4	0.32401	5.10667	2
ENSG00000156886	ITGAD	0.32391	0.620906	0
ENSG00000136758	YME1L1	0.323567	18.4208	12
ENSG00000101745	ANKRD12	0.323544	6.20097	32
ENSG00000185115	NSMCE3	0.323537	3.11951	1
ENSG00000081377	CDC14B	0.323498	8.45742	15
ENSG00000181704	YIPF6	0.323486	7.73832	32
ENSG00000205765	C5orf51	0.323384	5.45627	2
ENSG00000183665	TRMT12	0.323253	3.31706	1
ENSG00000132623	ANKEF1	0.323252	2.18939	22
ENSG00000135363	LMO2	0.323221	2.7868	27
ENSG00000115825	PRKD3	0.323197	4.22525	14
ENSG00000137145	DENND4C	0.323137	3.96508	2
ENSG00000168118	RAB4A	0.32312	20.5617	28
ENSG00000198382	UVRAG	0.323108	3.65652	2
ENSG00000159110	IFNAR2	0.323004	8.87653	1
ENSG00000075945	KIFAP3	0.323001	3.94928	3
ENSG00000102189	EEA1	0.322994	3.61844	14
ENSG00000254221	PCDHGB1	0.32293	0.0939377	#N/A
ENSG00000143891	GALM	0.322806	28.3778	11
ENSG00000205544	TMEM256	0.322616	70.8376	45
ENSG00000180354	MTURN	0.322418	2.13328	2
ENSG00000165443	PHYHIPL	0.322391	1.02349	1
ENSG00000088930	XRN2	0.322275	22.3422	1
ENSG00000174684	B4GAT1	0.322241	13.3466	15
ENSG00000145332	KLHL8	0.32223	3.10069	7
ENSG00000128463	EMC4	0.322223	25.0716	3
ENSG00000137764	MAP2K5	0.322218	4.15674	2
ENSG00000103226	NOMO3	0.322215	0.493387	2
ENSG00000082438	COBLL1	0.322156	13.7516	11
ENSG00000180596	HIST1H2BC	0.322119	6.32992	1
ENSG00000106052	TAX1BP1	0.322053	11.3155	1
ENSG00000006607	FARP2	0.321989	2.9264	9
ENSG00000164068	RNF123	0.321939	20.3889	2
ENSG00000067900	ROCK1	0.321894	5.50887	14
ENSG00000198081	ZBTB14	0.321866	4.1777	17
ENSG00000145431	PDGFC	0.321834	4.1977	22
ENSG00000105983	LMBR1	0.321795	3.19168	14
ENSG00000164342	TLR3	0.321756	1.57272	15
ENSG00000166741	NNMT	0.321667	660.717	21
ENSG00000223501	VPS52	0.321633	15.9285	9
ENSG00000129187	DCTD	0.321479	26.1675	1
ENSG00000197766	CFD	0.321425	5.27127	25
ENSG00000196535	MYO18A	0.321307	18.4715	2
ENSG00000113851	CRBN	0.321262	9.80948	3
ENSG00000101439	CST3	0.321239	120.464	3
ENSG00000101843	PSMD10	0.320957	15.6618	1
ENSG00000155827	RNF20	0.320818	6.54843	2
ENSG00000020256	ZFP64	0.320812	1.71507	17
ENSG00000243789	JMJD7	0.320799	8.26919	1
ENSG00000160007	ARHGAP35	0.320762	16.1459	3
ENSG00000005882	PDK2	0.320757	16.0624	15
ENSG00000119977	TCTN3	0.320733	12.6296	2
ENSG00000108784	NAGLU	0.320709	32.4352	3
ENSG00000089094	KDM2B	0.320654	4.5531	9
ENSG00000162723	SLAMF9	0.320599	0.899529	12
ENSG00000183049	CAMK1D	0.32059	4.59336	1
ENSG00000136485	DCAF7	0.320495	10.2594	2
ENSG00000120733	KDM3B	0.320484	7.57644	9
ENSG00000180346	TIGD2	0.320471	12.1313	17
ENSG00000086827	ZW10	0.320403	7.05892	1
ENSG00000014123	UFL1	0.320093	11.5662	14
ENSG00000006757	PNPLA4	0.320043	7.15945	3
ENSG00000168806	LCMT2	0.32002	1.44284	1
ENSG00000130347	RTN4IP1	0.319998	4.82766	3
ENSG00000144028	SNRNP200	0.319919	25.0657	9
ENSG00000136161	RCBTB2	0.319878	4.75999	27
ENSG00000198721	ECI2	0.319822	100.885	11
ENSG00000211817	TRAV38-2DV8	0.319688	0.0636942	#N/A
ENSG00000086619	ERO1B	0.319618	10.5451	32
ENSG00000110060	PUS3	0.319602	14.409	2
ENSG00000081791	KIAA0141	0.319589	19.2058	2
ENSG00000151693	ASAP2	0.319309	0.895472	2
ENSG00000184611	KCNH7	0.3193	0.0843867	#N/A
ENSG00000137710	RDX	0.319296	19.7369	14
ENSG00000260802	LINC00890	0.319203	3.98751	0
ENSG00000125734	GPR108	0.319128	27.9752	1
ENSG00000196636	SDHAF3	0.319108	6.16108	3
ENSG00000185885	IFITM1	0.319072	64.0822	1
ENSG00000130227	XPO7	0.319028	10.1144	9
ENSG00000049860	HEXB	0.318945	33.794	2
ENSG00000119801	YPEL5	0.318889	21.602	3
ENSG00000142089	IFITM3	0.318854	1162.41	21
ENSG00000167792	NDUFV1	0.318839	108.591	3
ENSG00000140386	SCAPER	0.318772	2.00502	3
ENSG00000172264	MACROD2	0.318764	0.255856	11
ENSG00000132589	FLOT2	0.318744	85.9716	21
ENSG00000120279	MYCT1	0.318742	2.60613	27
ENSG00000164040	PGRMC2	0.318535	29.4142	15
ENSG00000119318	RAD23B	0.318534	53.9339	14
ENSG00000131238	PPT1	0.318429	10.3896	25
ENSG00000064419	TNPO3	0.318411	10.9993	2
ENSG00000139842	CUL4A	0.318247	14.3011	1
ENSG00000169564	PCBP1	0.318192	118.013	1
ENSG00000019995	ZRANB1	0.318094	10.8775	2
ENSG00000078808	SDF4	0.318088	110.752	1
ENSG00000134371	CDC73	0.317823	4.52051	14
ENSG00000004139	SARM1	0.317819	2.37157	9
ENSG00000081803	CADPS2	0.317812	4.97307	32
ENSG00000143799	PARP1	0.317767	17.5132	1
ENSG00000006712	PAF1	0.317739	33.0899	1
ENSG00000149792	MRPL49	0.317704	37.6288	1
ENSG00000105767	CADM4	0.317656	4.33764	2
ENSG00000101473	ACOT8	0.317534	13.2244	3
ENSG00000188266	HYKK	0.317471	1.25462	3
ENSG00000100938	GMPR2	0.317437	19.7747	28
ENSG00000092421	SEMA6A	0.317436	1.8935	27
ENSG00000103184	SEC14L5	0.317422	0.131262	0
ENSG00000197102	DYNC1H1	0.317332	10.7396	2
ENSG00000111144	LTA4H	0.317249	17.8145	3
ENSG00000108953	YWHAE	0.317181	109.853	1
ENSG00000120907	ADRA1A	0.317132	14.5586	11
ENSG00000136715	SAP130	0.317001	6.22795	2
ENSG00000140043	PTGR2	0.316979	6.18709	15
ENSG00000162227	TAF6L	0.316956	13.3555	3
ENSG00000150459	SAP18	0.316856	29.3905	18
ENSG00000110002	VWA5A	0.316776	2.18436	2
ENSG00000162434	JAK1	0.316731	22.9553	1
ENSG00000079459	FDFT1	0.31673	34.0934	61
ENSG00000171055	FEZ2	0.316714	8.19059	2
ENSG00000127989	MTERF1	0.316707	2.43953	17
ENSG00000119878	CRIPT	0.316536	5.91453	2
ENSG00000141452	C18orf8	0.316529	13.5503	1
ENSG00000169398	PTK2	0.316429	4.61077	2
ENSG00000091513	TF	0.316402	1956.87	15
ENSG00000153827	TRIP12	0.316124	12.1733	1
ENSG00000197798	FAM118B	0.316078	3.90093	1
ENSG00000122642	FKBP9	0.31607	9.58547	2
ENSG00000183098	GPC6	0.316038	5.90012	15
ENSG00000136636	KCTD3	0.316012	22.2327	15
ENSG00000198961	PJA2	0.315935	25.3929	32
ENSG00000092010	PSME1	0.315869	117.132	3
ENSG00000116459	ATP5F1	0.31583	47.9392	3
ENSG00000100362	PVALB	0.315785	1.00127	27
ENSG00000182831	C16orf72	0.315639	7.41061	1
ENSG00000147676	MAL2	0.315526	16.0247	17
ENSG00000075234	TTC38	0.315481	141.179	28
ENSG00000154719	MRPL39	0.31545	23.9483	3
ENSG00000152127	MGAT5	0.315401	2.93226	21
ENSG00000111961	SASH1	0.315324	2.748	2
ENSG00000040199	PHLPP2	0.315202	1.558	2
ENSG00000119655	NPC2	0.315136	22.8012	2
ENSG00000114107	CEP70	0.315129	6.08868	17
ENSG00000196664	TLR7	0.315104	0.0635922	#N/A
ENSG00000078140	UBE2K	0.314979	19.9983	14
ENSG00000172955	ADH6	0.31491	89.3422	13	Yes
ENSG00000253729	PRKDC	0.314853	6.15898	1
ENSG00000239998	LILRA2	0.314733	0.729073	25
ENSG00000116785	CFHR3	0.314545	121.168	0	Yes
ENSG00000198791	CNOT7	0.31454	6.30287	1
ENSG00000139180	NDUFA9	0.314525	8.43564	3
ENSG00000135090	TAOK3	0.31451	4.81465	2
ENSG00000177675	CD163L1	0.314494	0.407293	25
ENSG00000139971	C14orf37	0.314366	0.173608	3
ENSG00000074695	LMAN1	0.314364	67.0211	32
ENSG00000072501	SMC1A	0.314188	7.91441	2
ENSG00000004142	POLDIP2	0.31417	135.826	3
ENSG00000139531	SUOX	0.314122	28.0183	11
ENSG00000283526	RP11-40A7.2	0.314113	2.27674	13
ENSG00000090061	CCNK	0.31408	2.71981	1
ENSG00000153823	PID1	0.314029	31.4152	2
ENSG00000170558	CDH2	0.313996	14.2525	15
ENSG00000213246	SUPT4H1	0.313929	28.6262	3
ENSG00000214274	ANG	0.313922	804.043	15	Yes
ENSG00000143753	DEGS1	0.31387	17.7024	1
ENSG00000196159	FAT4	0.313723	1.07046	9
ENSG00000135913	USP37	0.31372	1.01815	1
ENSG00000173786	CNP	0.313684	16.5834	2
ENSG00000171421	MRPL36	0.313514	18.0423	1
ENSG00000138592	USP8	0.313454	2.65071	14
ENSG00000165943	MOAP1	0.313436	11.8775	1
ENSG00000005469	CROT	0.313432	8.03554	15
ENSG00000119509	INVS	0.313411	3.94133	17
ENSG00000163291	PAQR3	0.313401	1.79636	2
ENSG00000121064	SCPEP1	0.313253	13.76	2
ENSG00000176393	RNPEP	0.313246	20.0716	3
ENSG00000147592	LACTB2	0.31308	26.1613	1
ENSG00000163154	TNFAIP8L2	0.313012	1.90647	25
ENSG00000153936	HS2ST1	0.312999	5.20511	17
ENSG00000182810	DDX28	0.312925	7.7542	1
ENSG00000122376	FAM35A	0.312813	15.5734	15
ENSG00000129493	HEATR5A	0.312782	4.18985	32
ENSG00000183840	GPR39	0.312717	1.52725	15
ENSG00000132466	ANKRD17	0.312698	8.8536	9
ENSG00000010810	FYN	0.312476	6.06118	11
ENSG00000133393	FOPNL	0.312386	12.4283	14
ENSG00000091009	RBM27	0.312335	4.07462	14
ENSG00000138109	CYP2C9	0.312303	461.565	13	Yes
ENSG00000165280	VCP	0.312276	78.6322	1
ENSG00000165092	ALDH1A1	0.312267	253.508	13
ENSG00000156162	DPY19L4	0.312235	4.32415	7
ENSG00000067177	PHKA1	0.311931	1.22699	1
ENSG00000164647	STEAP1	0.311848	20.5934	1
ENSG00000182512	GLRX5	0.311785	34.5051	45
ENSG00000114166	KAT2B	0.311469	11.7171	15
ENSG00000129250	KIF1C	0.311333	34.6645	2
ENSG00000069943	PIGB	0.311164	2.66503	3
ENSG00000001084	GCLC	0.311098	26.484	15
ENSG00000060749	QSER1	0.311051	2.37689	14
ENSG00000205659	LIN52	0.311041	3.91284	2
ENSG00000097033	SH3GLB1	0.310962	10.7816	1
ENSG00000163346	PBXIP1	0.31089	18.046	11
ENSG00000174373	RALGAPA1	0.31084	2.4117	36
ENSG00000171657	GPR82	0.310791	0.113732	#N/A
ENSG00000187210	GCNT1	0.310766	0.382102	25
ENSG00000137760	ALKBH8	0.310738	1.97836	2
ENSG00000054965	FAM168A	0.310636	8.25546	17
ENSG00000119688	ABCD4	0.310593	15.7795	9
ENSG00000169435	RASSF6	0.310519	0.480205	2
ENSG00000109762	SNX25	0.310318	4.27673	1
ENSG00000171402	XAGE3	0.310226	0.235395	11
ENSG00000151117	TMEM86A	0.31011	1.4801	2
ENSG00000189043	NDUFA4	0.310079	74.3211	3
ENSG00000120370	GORAB	0.310055	4.35576	1
ENSG00000197771	MCMBP	0.310051	7.16817	1
ENSG00000102218	RP2	0.30986	3.95556	1
ENSG00000116791	CRYZ	0.309805	54.6442	3
ENSG00000086598	TMED2	0.309798	102.588	32
ENSG00000278196	IGLV2-8	0.309772	10.3922	24
ENSG00000168140	VASN	0.309771	23.683	1
ENSG00000184719	RNLS	0.30977	2.15147	15
ENSG00000156928	MALSU1	0.30977	14.8484	3
ENSG00000142002	DPP9	0.30975	27.7068	2
ENSG00000204287	HLA-DRA	0.309725	61.4069	72
ENSG00000164062	APEH	0.309596	37.1225	28
ENSG00000158373	HIST1H2BD	0.309532	33.2493	2
ENSG00000011260	UTP18	0.30952	11.494	1
ENSG00000165487	MICU2	0.309417	11.0679	1
ENSG00000164619	BMPER	0.309372	1.97068	27
ENSG00000129028	THAP10	0.309352	0.923739	2
ENSG00000131781	FMO5	0.309324	40.0773	11	Yes
ENSG00000115904	SOS1	0.309218	5.77659	7
ENSG00000139626	ITGB7	0.309186	1.61339	15
ENSG00000240041	IGHJ4	0.309177	43.1436	24
ENSG00000071537	SEL1L	0.30917	32.069	14
ENSG00000179010	MRFAP1	0.309009	119.278	1
ENSG00000142507	PSMB6	0.308984	90.2171	1
ENSG00000166902	MRPL16	0.308918	42.0352	3
ENSG00000178732	GP5	0.30885	0.134662	0
ENSG00000167862	MRPL58	0.30879	28.3198	1
ENSG00000082293	COL19A1	0.308509	0.0261269	#N/A
ENSG00000241119	UGT1A9	0.308499	19.6546	15
ENSG00000166860	ZBTB39	0.308471	2.61063	22
ENSG00000205981	DNAJC19	0.308426	23.9839	3
ENSG00000139291	TMEM19	0.308376	3.95349	15
ENSG00000130558	OLFM1	0.308358	1.17951	27
ENSG00000174483	BBS1	0.308251	4.87676	2
ENSG00000206527	HACD2	0.30825	15.6883	22
ENSG00000163827	LRRC2	0.308235	3.02302	17
ENSG00000160703	NLRX1	0.308217	5.38804	17
ENSG00000113597	TRAPPC13	0.308169	6.64862	1
ENSG00000008086	CDKL5	0.30815	0.643105	7
ENSG00000185624	P4HB	0.308142	638.385	1
ENSG00000169093	ASMTL	0.308123	12.3669	45
ENSG00000163513	TGFBR2	0.308057	20.7609	1
ENSG00000170175	CHRNB1	0.307863	8.07949	9
ENSG00000101337	TM9SF4	0.307837	22.4184	2
ENSG00000050748	MAPK9	0.307808	5.62401	17
ENSG00000126821	SGPP1	0.307697	14.7702	44
ENSG00000151892	GFRA1	0.307669	8.51919	15
ENSG00000092531	SNAP23	0.307643	7.89982	2
ENSG00000136011	STAB2	0.307595	5.241	27
ENSG00000165264	NDUFB6	0.307508	32.4384	3
ENSG00000172869	DMXL1	0.30745	3.39948	14
ENSG00000079332	SAR1A	0.307385	16.7998	32
ENSG00000186399	GOLGA8R	0.307368	0.315162	9
ENSG00000010017	RANBP9	0.307335	13.8705	2
ENSG00000166800	LDHAL6A	0.307181	0.0504643	#N/A
ENSG00000049245	VAMP3	0.307108	20.9936	2
ENSG00000152332	UHMK1	0.30697	14.8724	14
ENSG00000110108	TMEM109	0.306969	26.5483	2
ENSG00000146411	SLC2A12	0.306842	0.763975	11
ENSG00000119720	NRDE2	0.306804	3.16096	9
ENSG00000047597	XK	0.306754	0.683538	32
ENSG00000139133	ALG10	0.306628	0.852059	2
ENSG00000166199	ALKBH3	0.306539	7.53445	1
ENSG00000109083	IFT20	0.306518	16.1148	1
ENSG00000127337	YEATS4	0.306468	4.93649	3
ENSG00000157554	ERG	0.306403	1.72405	27
ENSG00000122566	HNRNPA2B1	0.30633	192.033	2
ENSG00000137161	CNPY3	0.306323	46.9519	3
ENSG00000211943	IGHV3-15	0.306263	6.32947	24
ENSG00000112667	DNPH1	0.30622	49.7605	45
ENSG00000170899	GSTA4	0.306155	8.32696	11
ENSG00000198056	PRIM1	0.306149	2.38666	3
ENSG00000007255	TRAPPC6A	0.306083	32.676	45
ENSG00000182934	SRPRA	0.306029	122.588	12
ENSG00000103274	NUBP1	0.305989	11.1607	1
ENSG00000144659	SLC25A38	0.305959	41.4053	3
ENSG00000145833	DDX46	0.305862	10.8507	36
ENSG00000083817	ZNF416	0.305858	0.792274	2
ENSG00000110048	OSBP	0.305799	42.4874	12
ENSG00000213398	LCAT	0.305732	115.682	13	Yes
ENSG00000204472	AIF1	0.30548	12.3036	25
ENSG00000039319	ZFYVE16	0.305375	4.46661	14
ENSG00000067167	TRAM1	0.305111	59.2619	32
ENSG00000112210	RAB23	0.305069	1.26797	2
ENSG00000138709	LARP1B	0.305066	10.9926	12
ENSG00000184110	EIF3C	0.305058	1.83691	1
ENSG00000112851	ERBIN	0.30503	10.0255	14
ENSG00000163960	UBXN7	0.304999	2.92886	2
ENSG00000163110	PDLIM5	0.304776	11.9301	15
ENSG00000137573	SULF1	0.304769	0.683036	16
ENSG00000080815	PSEN1	0.304722	5.14244	1
ENSG00000121769	FABP3	0.304704	2.88586	25
ENSG00000122692	SMU1	0.304683	7.24248	1
ENSG00000105732	ZNF574	0.304669	2.88875	1
ENSG00000165646	SLC18A2	0.304616	0.266083	0
ENSG00000005810	MYCBP2	0.304609	3.77275	2
ENSG00000197713	RPE	0.304581	9.51349	2
ENSG00000161654	LSM12	0.304562	3.61534	4
ENSG00000157426	AASDH	0.304521	3.74568	2
ENSG00000086200	IPO11	0.304512	2.83889	22
ENSG00000197408	CYP2B6	0.304499	233.304	13	Yes
ENSG00000072694	FCGR2B	0.304308	7.22379	27
ENSG00000143344	RGL1	0.304244	3.66241	25
ENSG00000144848	ATG3	0.304128	11.9424	1
ENSG00000228716	DHFR	0.304033	5.36869	15
ENSG00000105357	MYH14	0.303941	13.6973	28
ENSG00000091428	RAPGEF4	0.303929	4.54787	15
ENSG00000132763	MMACHC	0.303867	9.26475	15
ENSG00000155876	RRAGA	0.303864	46.4913	1
ENSG00000050130	JKAMP	0.303849	11.7271	2
ENSG00000138381	ASNSD1	0.303814	16.065	1
ENSG00000242574	HLA-DMB	0.303776	5.2215	72
ENSG00000239571	IGKV2D-30	0.303684	0.163934	#N/A
ENSG00000172046	USP19	0.30367	12.7368	9
ENSG00000274276	CBSL	0.30366	3.29804	0
ENSG00000129128	SPCS3	0.303585	29.8024	12
ENSG00000171234	UGT2B7	0.303539	154.485	13
ENSG00000157450	RNF111	0.303536	4.40794	14
ENSG00000171566	PLRG1	0.303529	16.3714	1
ENSG00000112167	SAYSD1	0.303454	5.12369	1
ENSG00000104267	CA2	0.303452	71.0494	15
ENSG00000127870	RNF6	0.303445	6.09352	1
ENSG00000197977	ELOVL2	0.30339	9.08766	11
ENSG00000106771	TMEM245	0.303342	9.94819	2
ENSG00000112697	TMEM30A	0.303319	33.9352	14
ENSG00000092847	AGO1	0.303214	2.62649	17
ENSG00000151718	WWC2	0.303067	8.41451	14
ENSG00000132842	AP3B1	0.302936	4.43777	2
ENSG00000158716	DUSP23	0.302833	101.603	21
ENSG00000143222	UFC1	0.302812	26.9448	56
ENSG00000115234	SNX17	0.302811	49.7186	1
ENSG00000176396	EID2	0.302748	7.14855	1
ENSG00000089737	DDX24	0.302668	19.6786	1
ENSG00000056586	RC3H2	0.302622	3.87002	14
ENSG00000134250	NOTCH2	0.302561	7.61808	2
ENSG00000166451	CENPN	0.302407	1.82934	2
ENSG00000198689	SLC9A6	0.302402	2.02643	2
ENSG00000163956	LRPAP1	0.302344	14.7265	3
ENSG00000113209	PCDHB5	0.302344	0.367274	2
ENSG00000129988	LBP	0.302313	1074.73	21	Yes
ENSG00000119402	FBXW2	0.302262	9.57629	17
ENSG00000115966	ATF2	0.302206	9.77995	32
ENSG00000121892	PDS5A	0.302124	13.896	14
ENSG00000185085	INTS5	0.30194	9.60672	1
ENSG00000134955	SLC37A2	0.301939	1.52655	25
ENSG00000196659	TTC30B	0.301844	0.747577	17
ENSG00000109756	RAPGEF2	0.301804	8.14348	15
ENSG00000125144	MT1G	0.301749	1547.26	4
ENSG00000187164	SHTN1	0.301693	12.6277	2
ENSG00000188603	CLN3	0.301532	8.35925	3
ENSG00000117707	PROX1	0.301467	32.7324	22
ENSG00000137267	TUBB2A	0.301441	18.9866	1
ENSG00000188626	GOLGA8M	0.301395	1.40315	9
ENSG00000136205	TNS3	0.301299	19.6653	1
ENSG00000135272	MDFIC	0.301274	5.09689	2
ENSG00000087995	METTL2A	0.301241	4.22972	1
ENSG00000147400	CETN2	0.301239	13.3764	1
ENSG00000011105	TSPAN9	0.301233	26.3531	8
ENSG00000120696	KBTBD7	0.300982	2.99142	17
ENSG00000123106	CCDC91	0.300848	2.67541	1
ENSG00000146833	TRIM4	0.300825	9.29127	7
[truncated: 17,527 more rows]

## Sheet: Tab_7 STRING
Tab_7: STRING Protein-protein interaction analysis
Table A
#node1	node2	node1_string_id	node2_string_id	homology	coexpression	experimentally_determined_interaction	database_annotated	automated_textmining	combined_score
C3	DGKE	9606.ENSP00000245907	9606.ENSP00000284061	0	0	0	0	0.509	0.509
C3	CRP	9606.ENSP00000245907	9606.ENSP00000255030	0	0.08	0.486	0	0.897	0.947
C3	CFHR3	9606.ENSP00000245907	9606.ENSP00000356395	0	0	0.27	0.6	0.936	0.979
C3	CFHR5	9606.ENSP00000245907	9606.ENSP00000256785	0	0	0.27	0.6	0.983	0.994
C3	CFHR4	9606.ENSP00000245907	9606.ENSP00000356386	0	0	0.834	0.6	0.97	0.997
C3	CFHR1	9606.ENSP00000245907	9606.ENSP00000314299	0	0	0.973	0.6	0.955	0.999
C3	CFI	9606.ENSP00000245907	9606.ENSP00000378130	0	0.139	0.974	0.8	0.971	0.999
C3	CD46	9606.ENSP00000245907	9606.ENSP00000313875	0	0	0.974	0.6	0.989	0.999
C3	CFP	9606.ENSP00000245907	9606.ENSP00000247153	0	0.064	0.932	0.8	0.989	0.999
C3	CFB	9606.ENSP00000245907	9606.ENSP00000416561	0	0.311	0.977	0.8	0.989	0.999
CD46	C3	9606.ENSP00000313875	9606.ENSP00000245907	0	0	0.974	0.6	0.989	0.999
CD46	CFP	9606.ENSP00000313875	9606.ENSP00000247153	0	0	0	0	0.714	0.714
CD46	CFHR5	9606.ENSP00000313875	9606.ENSP00000256785	0	0	0	0	0.681	0.681
CD46	DGKE	9606.ENSP00000313875	9606.ENSP00000284061	0	0.14	0	0	0.71	0.739
CD46	CFHR4	9606.ENSP00000313875	9606.ENSP00000356386	0	0	0	0	0.56	0.56
CD46	CFHR3	9606.ENSP00000313875	9606.ENSP00000356395	0	0	0	0	0.681	0.681
CD46	CFB	9606.ENSP00000313875	9606.ENSP00000416561	0.569	0	0	0.65	0.734	0.759
CD46	CFI	9606.ENSP00000313875	9606.ENSP00000378130	0	0	0.488	0.6	0.765	0.947
CFB	C3	9606.ENSP00000416561	9606.ENSP00000245907	0	0.311	0.977	0.8	0.989	0.999
CFB	CFP	9606.ENSP00000416561	9606.ENSP00000247153	0	0.062	0.887	0	0.768	0.973
CFB	CRP	9606.ENSP00000416561	9606.ENSP00000255030	0	0.076	0	0	0.389	0.412
CFB	CFHR5	9606.ENSP00000416561	9606.ENSP00000256785	0	0	0	0	0.689	0.689
CFB	DGKE	9606.ENSP00000416561	9606.ENSP00000284061	0	0	0	0	0.689	0.689
CFB	CD46	9606.ENSP00000416561	9606.ENSP00000313875	0.569	0	0	0.65	0.734	0.759
CFB	CFHR1	9606.ENSP00000416561	9606.ENSP00000314299	0	0	0.297	0	0.756	0.821
CFB	CFHR4	9606.ENSP00000416561	9606.ENSP00000356386	0	0	0.486	0	0.61	0.79
CFB	CFHR3	9606.ENSP00000416561	9606.ENSP00000356395	0	0	0	0.6	0.732	0.888
CFB	CFI	9606.ENSP00000416561	9606.ENSP00000378130	0	0.133	0	0.65	0.833	0.944
CFHR1	C3	9606.ENSP00000314299	9606.ENSP00000245907	0	0	0.973	0.6	0.955	0.999
CFHR1	CFP	9606.ENSP00000314299	9606.ENSP00000247153	0	0	0.297	0	0.617	0.719
CFHR1	CRP	9606.ENSP00000314299	9606.ENSP00000255030	0	0.069	0.297	0	0.632	0.738
CFHR1	CFHR5	9606.ENSP00000314299	9606.ENSP00000256785	0.942	0.096	0.385	0.6	0.93	0.771
CFHR1	DGKE	9606.ENSP00000314299	9606.ENSP00000284061	0	0	0	0	0.71	0.71
CFHR1	CFHR4	9606.ENSP00000314299	9606.ENSP00000356386	0.893	0.071	0	0.6	0.87	0.648
CFHR1	CFI	9606.ENSP00000314299	9606.ENSP00000378130	0	0	0	0	0.708	0.708
CFHR1	CFB	9606.ENSP00000314299	9606.ENSP00000416561	0	0	0.297	0	0.756	0.821
CFHR1	CFHR3	9606.ENSP00000314299	9606.ENSP00000356395	0.919	0.905	0	0.6	0.915	0.963
CFHR3	C3	9606.ENSP00000356395	9606.ENSP00000245907	0	0	0.27	0.6	0.936	0.979
CFHR3	CFP	9606.ENSP00000356395	9606.ENSP00000247153	0	0	0	0	0.563	0.563
CFHR3	CRP	9606.ENSP00000356395	9606.ENSP00000255030	0	0.076	0.421	0	0.294	0.589
CFHR3	CFHR5	9606.ENSP00000356395	9606.ENSP00000256785	0.866	0.128	0	0.6	0.87	0.678
CFHR3	DGKE	9606.ENSP00000356395	9606.ENSP00000284061	0	0	0	0	0.688	0.688
CFHR3	CD46	9606.ENSP00000356395	9606.ENSP00000313875	0	0	0	0	0.681	0.681
CFHR3	CFHR1	9606.ENSP00000356395	9606.ENSP00000314299	0.919	0.905	0	0.6	0.915	0.963
CFHR3	CFHR4	9606.ENSP00000356395	9606.ENSP00000356386	0.967	0.152	0	0.6	0.87	0.656
CFHR3	CFI	9606.ENSP00000356395	9606.ENSP00000378130	0	0	0	0.6	0.681	0.866
CFHR3	CFB	9606.ENSP00000356395	9606.ENSP00000416561	0	0	0	0.6	0.732	0.888
CFHR4	C3	9606.ENSP00000356386	9606.ENSP00000245907	0	0	0.834	0.6	0.97	0.997
CFHR4	CFP	9606.ENSP00000356386	9606.ENSP00000247153	0	0	0.486	0	0.518	0.741
CFHR4	CRP	9606.ENSP00000356386	9606.ENSP00000255030	0	0.125	0.746	0	0.938	0.985
CFHR4	CFHR5	9606.ENSP00000356386	9606.ENSP00000256785	0.857	0.333	0	0.6	0.87	0.756
CFHR4	DGKE	9606.ENSP00000356386	9606.ENSP00000284061	0	0	0	0	0.603	0.603
CFHR4	CD46	9606.ENSP00000356386	9606.ENSP00000313875	0	0	0	0	0.56	0.56
CFHR4	CFHR1	9606.ENSP00000356386	9606.ENSP00000314299	0.893	0.071	0	0.6	0.87	0.648
CFHR4	CFI	9606.ENSP00000356386	9606.ENSP00000378130	0	0	0	0	0.46	0.459
CFHR4	CFHR3	9606.ENSP00000356386	9606.ENSP00000356395	0.967	0.152	0	0.6	0.87	0.656
CFHR4	CFB	9606.ENSP00000356386	9606.ENSP00000416561	0	0	0.486	0	0.61	0.79
CFHR5	C3	9606.ENSP00000256785	9606.ENSP00000245907	0	0	0.27	0.6	0.983	0.994
CFHR5	CFP	9606.ENSP00000256785	9606.ENSP00000247153	0	0	0	0	0.788	0.788
CFHR5	CRP	9606.ENSP00000256785	9606.ENSP00000255030	0	0.207	0.297	0	0.824	0.893
CFHR5	CFI	9606.ENSP00000256785	9606.ENSP00000378130	0	0	0	0	0.664	0.664
CFHR5	CFHR3	9606.ENSP00000256785	9606.ENSP00000356395	0.866	0.128	0	0.6	0.87	0.678
CFHR5	CD46	9606.ENSP00000256785	9606.ENSP00000313875	0	0	0	0	0.681	0.681
CFHR5	CFB	9606.ENSP00000256785	9606.ENSP00000416561	0	0	0	0	0.689	0.689
CFHR5	DGKE	9606.ENSP00000256785	9606.ENSP00000284061	0	0	0	0	0.69	0.69
CFHR5	CFHR4	9606.ENSP00000256785	9606.ENSP00000356386	0.857	0.333	0	0.6	0.87	0.756
CFHR5	CFHR1	9606.ENSP00000256785	9606.ENSP00000314299	0.942	0.096	0.385	0.6	0.93	0.771
CFI	C3	9606.ENSP00000378130	9606.ENSP00000245907	0	0.139	0.974	0.8	0.971	0.999
CFI	CFP	9606.ENSP00000378130	9606.ENSP00000247153	0	0	0	0	0.704	0.704
CFI	CRP	9606.ENSP00000378130	9606.ENSP00000255030	0	0.094	0.27	0	0.243	0.455
CFI	CFHR5	9606.ENSP00000378130	9606.ENSP00000256785	0	0	0	0	0.664	0.664
CFI	DGKE	9606.ENSP00000378130	9606.ENSP00000284061	0	0	0	0	0.661	0.661
CFI	CD46	9606.ENSP00000378130	9606.ENSP00000313875	0	0	0.488	0.6	0.765	0.947
CFI	CFHR1	9606.ENSP00000378130	9606.ENSP00000314299	0	0	0	0	0.708	0.708
CFI	CFHR4	9606.ENSP00000378130	9606.ENSP00000356386	0	0	0	0	0.46	0.459
CFI	CFHR3	9606.ENSP00000378130	9606.ENSP00000356395	0	0	0	0.6	0.681	0.866
CFI	CFB	9606.ENSP00000378130	9606.ENSP00000416561	0	0.133	0	0.65	0.833	0.944
CFP	C3	9606.ENSP00000247153	9606.ENSP00000245907	0	0.064	0.932	0.8	0.989	0.999
CFP	DGKE	9606.ENSP00000247153	9606.ENSP00000284061	0	0.063	0	0	0.387	0.401
CFP	CFHR3	9606.ENSP00000247153	9606.ENSP00000356395	0	0	0	0	0.563	0.563
CFP	CRP	9606.ENSP00000247153	9606.ENSP00000255030	0	0	0.297	0	0.578	0.69
CFP	CFI	9606.ENSP00000247153	9606.ENSP00000378130	0	0	0	0	0.704	0.704
CFP	CD46	9606.ENSP00000247153	9606.ENSP00000313875	0	0	0	0	0.714	0.714
CFP	CFHR1	9606.ENSP00000247153	9606.ENSP00000314299	0	0	0.297	0	0.617	0.719
CFP	CFHR4	9606.ENSP00000247153	9606.ENSP00000356386	0	0	0.486	0	0.518	0.741
CFP	CFHR5	9606.ENSP00000247153	9606.ENSP00000256785	0	0	0	0	0.788	0.788
CFP	CFB	9606.ENSP00000247153	9606.ENSP00000416561	0	0.062	0.887	0	0.768	0.973
CRP	C3	9606.ENSP00000255030	9606.ENSP00000245907	0	0.08	0.486	0	0.897	0.947
CRP	CFP	9606.ENSP00000255030	9606.ENSP00000247153	0	0	0.297	0	0.578	0.69
CRP	CFB	9606.ENSP00000255030	9606.ENSP00000416561	0	0.076	0	0	0.389	0.412
CRP	CFI	9606.ENSP00000255030	9606.ENSP00000378130	0	0.094	0.27	0	0.243	0.455
CRP	CFHR3	9606.ENSP00000255030	9606.ENSP00000356395	0	0.076	0.421	0	0.294	0.589
CRP	CFHR1	9606.ENSP00000255030	9606.ENSP00000314299	0	0.069	0.297	0	0.632	0.738
CRP	CFHR5	9606.ENSP00000255030	9606.ENSP00000256785	0	0.207	0.297	0	0.824	0.893
CRP	CFHR4	9606.ENSP00000255030	9606.ENSP00000356386	0	0.125	0.746	0	0.938	0.985
DGKE	C3	9606.ENSP00000284061	9606.ENSP00000245907	0	0	0	0	0.509	0.509
DGKE	CFP	9606.ENSP00000284061	9606.ENSP00000247153	0	0.063	0	0	0.387	0.401
DGKE	CFHR5	9606.ENSP00000284061	9606.ENSP00000256785	0	0	0	0	0.69	0.69
DGKE	CFHR4	9606.ENSP00000284061	9606.ENSP00000356386	0	0	0	0	0.603	0.603
DGKE	CFI	9606.ENSP00000284061	9606.ENSP00000378130	0	0	0	0	0.661	0.661
DGKE	CFHR3	9606.ENSP00000284061	9606.ENSP00000356395	0	0	0	0	0.688	0.688
DGKE	CFB	9606.ENSP00000284061	9606.ENSP00000416561	0	0	0	0	0.689	0.689
DGKE	CFHR1	9606.ENSP00000284061	9606.ENSP00000314299	0	0	0	0	0.71	0.71
DGKE	CD46	9606.ENSP00000284061	9606.ENSP00000313875	0	0.14	0	0	0.71	0.739
#node1	Protein 1
node2	Protein 2
node1_string_id	Protein 1 STRING ID
node2_string_id	Protein 2 STRING ID
homology	Sequence homology between nodes
coexpression	Coexpression scores based on RNA expression patterns, and on protein co-regulation provided by ProteomeHD
experimentally_determined_interaction	Co-purification, co-crystallization, Yeast2Hybrid, genetic interactions etc., as imported from primary sources
database_annotated	Known metabolic pathways, protein complexes, signla transduction pathways, etc. from curated databases
automated_textmining	Automated, unsupervised texmining - searching for proteins mentioned together
combined_score
Table B
#clustering method	cluster number	cluster color	gene count	protein name	protein identifier	protein description
kmeans	1	Red	7	C1R	9606.ENSP00000438615	Complement C1r subcomponent; C1r B chain is a serine protease that combines with C1q and C1s to form C1, the first component of the classical pathway of the complement system; Belongs to the peptidase S1 family
kmeans	1	Red	7	C1S	9606.ENSP00000385035	Complement C1s subcomponent; C1s B chain is a serine protease that combines with C1q and C1r to form C1, the first component of the classical pathway of the complement system. C1r activates C1s so that it can, in turn, activate C2 and C4
kmeans	1	Red	7	C2	9606.ENSP00000299367	Complement C2; Component C2 which is part of the classical pathway of the complement system is cleaved by activated factor C1 into two fragments: C2b and C2a. C2a, a serine protease, then combines with complement factor C4b to generate the C3 or C5 convertase; Belongs to the peptidase S1 family
kmeans	1	Red	7	C3	9606.ENSP00000245907	Complement C3; C3 plays a central role in the activation of the complement system. Its processing by C3 convertase is the central reaction in both classical and alternative complement pathways. After activation C3b can bind covalently, via its reactive thioester, to cell surface carbohydrates or immune aggregates; C3 and PZP like, alpha-2-macroglobulin domain containing
kmeans	1	Red	7	CFB	9606.ENSP00000416561	Complement factor B; Factor B which is part of the alternate pathway of the complement system is cleaved by factor D into 2 fragments: Ba and Bb. Bb, a serine protease, then combines with complement factor 3b to generate the C3 or C5 convertase. It has also been implicated in proliferation and differentiation of preactivated B- lymphocytes, rapid spreading of peripheral blood monocytes, stimulati…
kmeans	1	Red	7	CFH	9606.ENSP00000356399	Complement factor H; Factor H functions as a cofactor in the inactivation of C3b by factor I and also increases the rate of dissociation of the C3bBb complex (C3 convertase) and the (C3b)NBB complex (C5 convertase) in the alternative complement pathway
kmeans	1	Red	7	CFHR5	9606.ENSP00000256785	Complement factor H-related protein 5; Involved in complement regulation. The dimerized forms have avidity for tissue-bound complement fragments and efficiently compete with the physiological complement inhibitor CFH
kmeans	2	Yellow	2	APOF	9606.ENSP00000381250	Apolipoprotein F; Minor apolipoprotein that associates with LDL. Inhibits cholesteryl ester transfer protein (CETP) activity and appears to be an important regulator of cholesterol transport. Also associates to a lesser degree with VLDL, Apo-AI and Apo-AII
kmeans	2	Yellow	2	CD302	9606.ENSP00000259053	CD302 molecule; CD302 antigen; Potential multifunctional C-type lectin receptor that may play roles in endocytosis and phagocytosis as well as in cell adhesion and migration
kmeans	3	Green	3	C4BPA	9606.ENSP00000356037	C4b-binding protein alpha chain; Controls the classical pathway of complement activation. It binds as a cofactor to C3b/C4b inactivator (C3bINA), which then hydrolyzes the complement fragment C4b. It also accelerates the degradation of the C4bC2a complex (C3 convertase) by dissociating the complement fragment C2a. Alpha chain binds C4b. It interacts also with anticoagulant protein S and with seru…
kmeans	3	Green	3	CFI	9606.ENSP00000378130	Complement factor I; Responsible for cleaving the alpha-chains of C4b and C3b in the presence of the cofactors C4-binding protein and factor H respectively; Belongs to the peptidase S1 family
kmeans	3	Green	3	GGH	9606.ENSP00000260118	Gamma-glutamyl hydrolase; Hydrolyzes the polyglutamate sidechains of pteroylpolyglutamates. Progressively removes gamma-glutamyl residues from pteroylpoly-gamma-glutamate to yield pteroyl-alpha- glutamate (folic acid) and free glutamate. May play an important role in the bioavailability of dietary pteroylpolyglutamates and in the metabolism of pteroylpolyglutamates and antifolates; Belongs to the…
kmeans	4	Cyan	5	C5	9606.ENSP00000223642	Complement C5; Activation of C5 by a C5 convertase initiates the spontaneous assembly of the late complement components, C5-C9, into the membrane attack complex. C5b has a transient binding site for C6. The C5b-C6 complex is the foundation upon which the lytic complex is assembled; C3 and PZP like, alpha-2-macroglobulin domain containing
kmeans	4	Cyan	5	C8A	9606.ENSP00000354458	Complement component C8 alpha chain; Constituent of the membrane attack complex (MAC) that plays a key role in the innate and adaptive immune response by forming pores in the plasma membrane of target cells. C8A inserts into the target membrane, but does not form pores by itself; Belongs to the complement C6/C7/C8/C9 family
kmeans	4	Cyan	5	C8B	9606.ENSP00000360281	Complement component C8 beta chain; Constituent of the membrane attack complex (MAC) that plays a key role in the innate and adaptive immune response by forming pores in the plasma membrane of target cells; Belongs to the complement C6/C7/C8/C9 family
kmeans	4	Cyan	5	C9	9606.ENSP00000263408	Complement component C9; Constituent of the membrane attack complex (MAC) that plays a key role in the innate and adaptive immune response by forming pores in the plasma membrane of target cells. C9 is the pore- forming subunit of the MAC; Belongs to the complement C6/C7/C8/C9 family
kmeans	4	Cyan	5	TFR2	9606.ENSP00000420525	Transferrin receptor protein 2; Mediates cellular uptake of transferrin-bound iron in a non-iron dependent manner. May be involved in iron metabolism, hepatocyte function and erythrocyte differentiation; Belongs to the peptidase M28 family. M28B subfamily
kmeans	5	Blue	1	SERPINA7	9606.ENSP00000329374	Thyroxine-binding globulin; Major thyroid hormone transport protein in serum; Belongs to the serpin family

## Sheet: Tab_8 C3 & CFRH5 
Tab_8: C3 & CFHR5
		VEBIOS ER	VEBIOS Coagulation
CFHR5 - VTE association (adjusted by age and sex)	OR (95%CI)	2.54 (1.52-4.66)	1.55 (1.2-2.01)
	P-value	0.00105	0.000885
	Cases	48	142
	Controls	48	135
	CFHR5 range (ng/mL)	1216-6073	1378-4569
C3 - VTE association (adjusted by age and sex)	OR (95%CI)	1.04 (0.68-1.58)	1.52 (1.18-2.01)
	P-value	0.863	0.00193
	Cases	47	142
	Controls	44	135
	C3 range (ug/mL)	64-1207	281-2647
CFHR5 - VTE association (adjusted by age, sex and C3 levels)	OR (95%CI)	2.65 (1.53-5.01)	1.36 (1.031-1.82)
	P-value	0.00126	0.0321
	Cases	48	142
	Controls	48	135
	CFHR5 range (ng/mL)	1216-6073	1378-4569
C3 - VTE association (adjusted by age and sex + CFHR5)	OR (95%CI)	0.79 (0.48-1.27)	1.31 (0.99-1.78)
	P-value	0.337	0.064
	Cases	47	142
	Controls	44	135
	C3 range (ug/mL)	64-1207	281-2647
OR:Odds ratio per 1 SD increase in C3 or CFHR5 concentration with VTE, adjusted for differences in age and sex, and additional adjustement by CFHR5 or C3
CI: confidence interval
Missing values:
C3 in VEBIOS ER had 5 missing values (1 case + 4 controls)
CFHR5 and C3 In VEBIOS Coagulation had 7 missing values (2 cases + 5 controls)

## Sheet: Tab_9  Meta_Subanalyses 
Tab_9: Relative risk of VTE associated with CFHR5 by thrombosis type,sex, and causality catergory.
Table A: Relative risk of VTE associated with CFHR5 by thrombosis type
		VEBIOS ER	DFW-VTE	FARIVE	VEBIOS Coag.	RETROVE	Meta-analysis
DVT only	OR (95%CI)	1.81 (1.05-3.41)	1.61 (1.10-2.40)	1.25 (1.05-1.47)	1.54 (1.13-2.12)	1.31 (1.09-1.60)	1.35 (1.21-1.51)
	P-value	4.15E-02	1.50E-02	8.94E-03	6.78E-03	0.00476	6.74e-08
	Cases	20	39	166	66	173	464
	Controls	48	146	576	135	360	1265
	CFHR5 range (ng/mL)	1216-6073	232-1048	450-4504	1378-4570	364-2301	232-6073
PE and PE+DVT	OR (95%CI)	2.83 (1.59-5.61)	2.38 (1.42-4.20)	1.23 (1.08-1.40)	1.49 (1.11-2.04)	1.26 (1.02-1.56)	1.33 (1.20-1.47)
	P-value	1.07E-03	1.42E-03	0.00198	9.26E-03	0.0349	2.53e-08
	Cases	28	15	415	76	135	669
	Controls	48	146	576	135	360	746
	CFHR5 range (ng/mL)	1216-5560	232-1170	450-4904	1378-4570	364-2341	232-5560
OR:Odds ratio per 1 SD increase in CFHR5 concentration, adjusted for differences in age and sex, separated by thrombosis type
CI: coeficience interval
Table B. Relative risk of VTE associated with CFHR5 by sex
		VEBIOS ER	DFW-VTE	FARIVE	VEBIOS Coag.	RETROVE	Meta-analysis
VTE_Female only	OR (95%CI)	2.14 [1.13-4.92]	2.23 [1.36-3.93]	1.15 [0.98-1.36]	1.15 [0.79-1.68]	1.38 [1.08-1.78]	1.28 (1.13-1.44)
	P-value	0.04	0.00271	0.08	0.48	0.00923	6.57e-05
	Cases	22	23	348	56	142	591
	Controls	22	90	330	53	183	678
	CFHR5 range (ng/mL)	1216-6073	232-1075	450-4504	1388-4570	364-2341	232-6073
VTE_Male only	OR (95%CI)	3.09 [1.45-7.89]	1.51 [0.98-2.43]	1.43 [1.19-1.73]	2.00 [1.40-2.95]	1.23 [0.98-1.54]	1.46 (1.29-1.65)
	P-value	0.00827	0.072	0.000175	0.000222	0.0726	2.87e-09
	Cases	26	31	234	86	166	543
	Controls	26	56	246	82	177	587
	CFHR5 range (ng/mL)	1939-5335	246-1170	482-4904	1378-4268	375-2301	246-5335
OR: Odds ratio per 1 SD increase in CFHR5 concentration, adjusted for differences in age including all VTE patients, separated by sex
CI: coeficience interval
Table C. Relative risk of VTE associated with CFHR5 by causality categories: provoked/unprovoked VTE
		VEBIOS ER	DFW-VTE	FARIVE	VEBIOS Coag.	RETROVE	Meta-analysis
VTE-Unprovoked	OR (95%CI)	2.01 (1.14-3.87)	NA	1.19 (0.98-1-43)	1.52 (1.16-2.03)	1.33 (1.10-1.61)	1.33 (1.18-1.50)
	P-value	0.0213		0.074	0.00333	0.0031	2.04e-06
	Cases	25		156	90	203	474
	Controls	48		576	140	360	1124
	CFHR5 range (ng/mL)	1216-5560		450-4504	1378-4570	364-2341	364-5560
VTE-Provoked	OR (95%CI)	2.65 (1.48-5.48)	NA	1.26 (1.11-1.43)	1.46 (1.04-2.09)	1.21 (0.95-1.53)	1.30 (1.17-1.44)
	P-value	0.00314		0.000401	0.0311	0.125	1e-06
	Cases	23		425	54	105	607
	Controls	48		576	140	360	1124
	CFHR5 range (ng/mL)	1216-6073		450-4904	1378-4570	364-2206	364-6073
OR: Odds ratio per 1 SD increase in CFHR5 concentration, adjusted for differences in age and sex, separated by whether the VTE event was unprovoked or provoked
CI: coeficience interval

## Sheet: Tab_10 Sub_analyses BMI CRP
Tab_10 :Summary ODD ratio subanalysis 5 cohorts, adjusted by Age, Sex, BMI and CRP
	TABLE A	VEBIOS ER						DFW-VTE						FARIVE						VEBIOS Coagulation						RETROVE
		n=48+48						n= 54 + 146						n= 582 + 576						n= 144+140						n= 308 + 360
		OR	2.5%-97.5%	pval-glm	NA	DF		OR	2.5%-97.5%	pval-glm	NA	DF		OR	2.5%-97.5%	pval-glm	NA	DF		OR	2.5%-97.5%	pval-glm	NA	DF		OR	2.5%-97.5%	pval-glm	NA	DF
	Case vs Control + SA	2.54	(1.52-4.66)	0.00105	0	92		1.8	(1.29-2.57)	0.000765	0	196		1.24	(1.10-1.40)	0.000398	0	1154		1.55	(1.20-2.01)	0.00088	7	273		1.29	(1.09-1.53)	0.00236	0	664
	Case vs Control + SA +BMI	3	(1.48-7.25)	0.0061	33	58		NA	NA	NA	NA	NA		1.24	(1.10-1.40)	0.000471	5	1148		1.57	(1.20-2.07)	0.0011	15	264		1.2	(1.02-1.43)	0.029	0	663
	Case vs Control + SA +CRP	3.31	(1.60-7.73)	0.00315	6	85		1.52	(0.95-2.50)	0.0874	83	112		NA	NA	NA	NA	NA		1.55	(1.18-2.03)	0.0015	10	269		NA	NA	NA	NA	NA
	Case vs Control + SA +BMI +CRP	4.61	(1.72-15.22)	0.00577	37	53		NA	NA	NA	NA	NA		NA	NA	NA	NA	NA		1.62	(1.22-2.15)	8.8-04	18	260		NA	NA	NA	NA	NA
	Case vs Control + SA +D-dimer	1.87	(0.957-4.03)	0.085	8	83		1.246	(0.77-2.00)	0.3582	0	195		NA	NA	NA	NA	NA		1.43	(1.105-1.88)	0.00772	12	267		NA	NA	NA	NA	NA
	TABLE B	VEBIOS ER - DVT						DFW - DVT						FARIVE - DVT						VEBIOS Coag - DVT						RETROVE - DVT
		n=20+48						n=39+146						n=166+576						n= 67+140						n= 173+360
		OR	2.5%-97.5%	pval-glm	NA	DF		OR	2.5%-97.5%	pval-glm	NA	DF		OR	2.5%-97.5%	pval-glm	NA	DF		OR	2.5%-97.5%	pval-glm	NA	DF		OR	2.5%-97.5%	pval-glm	NA	DF
	DVT vs Controls + SA	1.81	(1.05-3.41)	0.0415	0	64		1.61	(1.10-2.40)	0.015	0	181		1.247	(1.05-1.47)	0.00893	0	738		1.54	(1.134-2.12)	0.00678	6	197		1.31	(1.09-1.60)	0.00476	0	529
	DVT vs Controls + SA +BMI	1.89	(0.97- 4.55)	0.093	29	34		NA	NA	NA	NA	NA		1.247	(1.05-1.47)	0.0099	1	736		1.6	(1.16-2.23)	0.00502	13	189		1.23	(1.01-1.50)	0.04028	0	528
	DVT vs Controls + SA +CRP	2.74	(1.22-7.86)	0.035	4	59		1.48	(0.88-2.57)	0.1454	83	97		NA	NA	NA	NA	NA		1.52	(1.11-2.12)	0.0107	9	193		NA	NA	NA	NA	NA
	DVT vs Controls + SA +BMI +CRP	2.96	(1.12- 11.54)	0.072	31	31		NA	NA	NA	NA	NA		NA	NA	NA	NA	NA		1.62	(1.17-2.30)	0.00517	16	185		NA	NA	NA	NA	NA
		VEBIOS ER - PE						DFW - PE						FARIVE - PE						VEBIOS Coag - PE						RETROVE - PE
		n=28+48						n=15+146						n=415+576						n= 77+140						n= 135+360
		OR	2.5%-97.5%	pval-glm	NA	DF		OR	2.5%-97.5%	pval-glm	NA	DF		OR	2.5%-97.5%	pval-glm	NA	DF		OR	2.5%-97.5%	pval-glm	NA	DF		OR	2.5%-97.5%	pval-glm	NA	DF
	PE vs Controls +SA	2.83	(1.59-5.61)	0.00107	0	72		2.38	(1.42-4.20)	0.00142	0	157		1.22	(1.07-1.4)	0.00198	0	987		1.49	(1.11-2.04)	0.00926	6	207		1.26	(1.02-1.56)	0.0349	0	491
	PE vs Controls + SA +BMI	3.67	(1.64-10.48)	0.00533	30	41		NA	NA	NA	NA	NA		1.22	(1.07-1.39)	0.00254	4	981		1.48	(1.08-2.06)	0.01526	13	199		1.16	(0.93-1.45)	0.172042	0	490
	PE vs Controls + SA +CRP	3.6	(1.51-9.78)	0.00667	4	67		1.74	(0.84-3.78)	0.138	81	75		NA	NA	NA	NA	NA		1.49	(1.10-2.06)	0.01193	8	204		NA	NA	NA	NA	NA
	PE vs Controls + SA +BMI +CRP	9.73	(2.44-58.16)	0.00429	32	38		NA	NA	NA	NA	NA		NA	NA	NA	NA	NA		1.52	(1.10-2.14)	0.01211	15	196		NA	NA	NA	NA	NA
	TABLE C	VEBIOS ER - FEMALE						DFW - FEMALE						FARIVE - FEMALE						VEBIOS Coag - FEMALE						RETROVE - FEMALE
		n=22+22						n=23+90						n=348+330						n=56+55						n= 142+183
		OR	2.5%-97.5%	pval-glm	NA	DF		OR	2.5%-97.5%	pval-glm	NA	DF		OR	2.5%-97.5%	pval-glm	NA	DF		OR	2.5%-97.5%	pval-glm	NA	DF		OR	2.5%-97.5%	pval-glm	NA	DF
	Case vs Control + Age	2.14	(1.126-4.92)	0.0399	0	41		2.23	(1.36-3.93)	0.00271	0	110		1.15	(0.98-1.35)	0.079	0	675		1.15	(0.78-1.68)	0.478	2	106		1.38	(1.09-1.78)	0.00923	0	322
	Case vs Control + Age +BMI	2.13	(1.00-6.10)	0.09	14	26		NA	NA	NA	NA	NA		1.14	(0.97-1.34)	0.103	3	671		1.19	(0.81-1.78)	0.3738	6	101		1.24	(0.96-1.60)	0.096178	0	321
	Case vs Control + Age +CRP	3.29	(1.29-11.22)	0.031	2	38		1.85	(0.64-5.78)	0.262	61	48		NA	NA	NA	NA	NA		0.97	(0.64-1.48)	0.9019	4	103		NA	NA	NA	NA	NA
	Case vs Control + Age +BMI +CRP	4.5	(1.36-25.23)	0.0425	16	23		NA	NA	NA	NA	NA		NA	NA	NA	NA	NA		1.07	(0.7-1.65)	0.7616	8	98		NA	NA	NA	NA	NA
		VEBIOS ER - MALE						DFW - MALE						FARIVE - MALE						VEBIOS Coag - MALE						RETROVE - MALE
		n=26+26						n=31+56						n=234+246						n=88+85						n= 166+177
		OR	2.5%-97.5%	pval-glm	NA	DF		OR	2.5%-97.5%	pval-glm	NA	DF		OR	2.5%-97.5%	pval-glm	NA	DF		OR	2.5%-97.5%	pval-glm	NA	DF		OR	2.5%-97.5%	pval-glm	NA	DF
	Case vs Control + Age	3.09	(1.45-7.89)	0.00827	0	49		1.51	(0.98-2.43)	0.07262	0	84		1.43	(1.19-1.73)	0.000175	0	477		2	(1.40-2.95)	0.000222	5	165		1.23	(0.98-1.54)	0.0726	0	340
	Case vs Control + Age+BMI	17.27	(2.57-525.7)	0.0233	19	44		NA	NA	NA	NA	NA		1.42	(1.19-1.73)	0.000215	2	474		2.05	(1.41-3.09)	0.00031	9	160		1.18	(0.94-1.49)	0.1483	0	339
	Case vs Control + Age+CRP	3.18	(1.05-10.96)	0.0498	4	44		1.27	(0.72-2.34)	0.416	22	61		NA	NA	NA	NA	NA		2.15	(1.48-3.25)	0.000113	6	163		NA	NA	NA	NA	NA
	Case vs Control + Age+BMI+CRP	19.85	(1.90-1141.13)	0.0467	21	26		NA	NA	NA	NA	NA		NA	NA	NA	NA	NA		2.22	(1.50-3.42)	0.00014	10	158		NA	NA	NA	NA	NA
	TABLE D	VEBIOS ER - UNPROVOKED												FARIVE - UNPROVOKED						VEBIOS Coag - UNPROVOKE						RETROVE - UNPROVOKE
		n= 25 + 48												n=156+576						n=90+140						n=203+360
		OR	2.5%-97.5%	pval-glm	NA	DF								OR	2.5%-97.5%	pval-glm	NA	DF		OR	2.5%-97.5%	pval-glm	NA	DF		OR	2.5%-97.5%	pval-glm	NA	DF
	Unprovk vs Control + Age + Sex	2.01	(1.145-3.87)	0.0213	0	67								1.186	(0.98-1.43)	0.074	0	728		1.523	(1.157-2.03)	0.00333	7	219		1.329	(1.10-1.61)	0.0031	0	559
	Unprovk vs Control + Age + Sex+ BMI	2.36	(1.097-6.761)	0.055	30	36								1.1859	(0.979-1.431)	0.077	1	726		1.5	(1.13-2.04)	0.00632	14	211		1.214	(1.00-1.48)	0.047	0	558
	Unprovk vs Control + Age + Sex+ CRP	3.34	(1.24-10.12)	0.0227	3	63								NA	NA	NA	NA	NA		1.489	(1.12-2.013)	0.00764	10	215		NA	NA	NA	NA	NA
	Unprovk vs Control + Age + Sex+ BMI+CRP	4.14	(1.18-18.52)	0.0395	31	34								NA	NA	NA	NA	NA		1.516	(1.13-2.08)	0.0073	17	207		NA	NA	NA	NA	NA
		VEBIOS ER - PROVOKE												FARIVE - PROVOKE						VEBIOS Coag - PROVOKE						RETROVE - PROVOKE
		n=23+48												n=425+576						n=54+140						n=105+360
		OR	2.5%-97.5%	pval-glm	NA	DF								OR	2.5%-97.5%	pval-glm	NA	DF		OR	2.5%-97.5%	pval-glm	NA	DF		OR	2.5%-97.5%	pval-glm	NA	DF
	Provk vs Control + Age + Sex	2.65	(1.479-5.48)	0.00314	0	69								1.259	(1.109-1.433)	0.000401	0	997		1.46	(1.04-2.09)	0.0311	5	185		1.205	(0.95-1.53)	0.125	0	461
	Provk vs Control + Age + Sex+ BMI	4.08	(1.67-14.01)	0.00848	29	39								1.254	(1.104-1.427)	0.000524	5	991		1.56	(1.09-2.27)	0.0166	12	177		1.143	(0.89-1.46)	0.2846	0	460
	Provk vs Control + Age + Sex+ CRP	3.43	(1.47-9.96)	0.011	5	63								NA	NA	NA	NA	NA		1.485	(1.05-2.15)	0.0295	7	182		NA	NA	NA	NA	NA
	Provk vs Control + Age + Sex+ BMI+CRP	6.84	(1.92-41.12)	0.0117	32	35								NA	NA	NA	NA	NA		1.635	(1.13-2.42)	0.0109	14	174		NA	NA	NA	NA	NA
	SA: Sex and age adjusted
	Missing values:
	BMI: Vebios ER (n=30), DFW-VTE (n=83), FARIVE (n=5), VEBIOS Coagulation (n=15), RETROVE (n=0)
	CRP: Vebios ER (n=6), DFW-VTE (NA), FARIVE (NA), VEBIOS Coagulation (n=18), RETROVE (NA)

[truncated: 6 more sheets: Tab_11_GWAS metanalysis_A, Tab_12_GWAS metaanalysis B, Tab13_GWAS metaanalysis_C, Tab_14_Rare_variants, Tab_15 TGP analysis, Suppl Table S13]
