# Supplementary material for: Elevated plasma complement factor H related 5 protein is associated with venous thromboembolism
Source: Nat Commun. 2023 Jun 7;14:3280. doi: 10.1038/s41467-023-38383-y (PMC10247781; doi:10.1038/s41467-023-38383-y)
Supplement: Supplementary file 5 — Supplementary Data 2 [file 41467_2023_38383_MOESM5_ESM.xlsx]

## Sheet: Tab_1 VEBIOS_Coagulation
Tab_1: Clinical characteristics: Extended VEBIOS Coagulation sample set
Variables	Cases (n=144)		Controls (n=140)		P value
Thrombosis localisation	n	%	n	%
DVT, lower limbs (n , %)	67	46.5	-	-
- Proximal (n , %)	55	82.1	-	-
PE. (n , %)	73	50.7	-	-
DVT and PE (n , %)	4	2.8	-	-
Sex and biometry
Sex; women. (n , %)	56	38.9	55	39.3	1
Age (years) (mean ± SD, range)	51.5 ± 11.9	[20-70]	53.0 ± 11.4	[22-71]	0.274
BMI (kg/m2) (mean ± SD, range)	26.9 ± 4.41	[16.5, 45.8]	26.0 ± 4.05	(19.0, 40.6)	0.0652
- - missing (%)	2	1.4	6	4.3
Obese, BMI ≥ 30 kg/m2	90	62.5	65	46.4	0.0446
Cardiovascular risk factors
Hypertension* (n , %)	29	20.1	20	14.3	0.262
- - missing (n ,%)	-	-	1	0.7
Hyperlipidemia* (n , %)	10	6.9	15	10.7	0.371
- - missing (n ,%)	2	1.4	1	0.7
Diabetes Mellitus* (n , %)	2	1.4	7	5	0.162
Current smoking‡ (n , %)	22	15.3	19	13.6	0.81
Family history
VTE, First degree relative < 60 years old (n , %)	24	16.7	1	0.7	<0.001
- - missing (n, %)	1	0.7
Provoked risk factors (all)†	54	37.5	22	15.7	<0.001
Contraceptives**	21	14.6	11	7.9	0.099
- - missing (n ,%)	2	1.4	-	-
Menopausal replacement therapy††	5	3.5	4	2.9	1
- - missing (n ,%)	1	0.7	-	-
Concentration of markers measured
CFHR5 (ng/mL)
- Mean (SD)	2680 ± 556		2470 ± 523		0.00108
- Median [Min, Max]	2710 [1560, 4270]		2480 [1380, 4570]
- missing (n ,%)	2 (1.4%)		5 (3.6%)
C3 (µg/mL)
- Mean (SD)	907 ± 332		794 ± 245		0.00143
- Median [Min, Max]	870 [281, 2650]		753 [364, 1580]
- missing (n ,%)	2 (1.4%)		5 (3.6%)
D-dimer (ng/mL)
- Mean (SD)	515 ± 652		360 ± 252		0.00965
- Median [Min, Max]	362 [86.9, 5680]		301 [94.6, 1400]
- missing (n ,%)	2 (1.4%)		10 (7.1%)
hsCRP (mg/L)
- Mean (SD)	2.3 ± 2.69		1.91 ± 2.95		0.256
- Median [Min, Max]	1.4 [0.200, 13.0]		0.87 [0.200, 20.2]
- missing (n ,%)	3 (2.1%)		7 (5.0%)
LPK (x109/L)
- Mean (SD)	5.85 ± 1.45		5.26 ± 1.36		<0.001
- Median [Min, Max]	5.6 [3.00, 10.1]		5.1 [2.80, 9.00]
- missing (n ,%)	3 (2.1%)		8 (5.7%)
Hb (g/L)
- Mean (SD)	144 ± 10.1		140 ± 13.1		0.00314
- Median [Min, Max]	145 [115, 172]		141 [81.0, 180]
- missing (n ,%)	3 (2.1%)		8 (5.7%)
TPK (x109/L)
- Mean (SD)	241 ± 56.9		231 ± 43.4		0.127
- Median [Min, Max]	231 [123, 569]		225 [133, 371]
- missing (n ,%)	3 (2.1%)		8 (5.7%)
TG (mmol/L)
- Mean (SD)	1.33 ± 0.866		1.16 ± 0.838		0.0967
- Median [Min, Max]	1.1 [0.300, 4.20]		0.91 [0.320, 6.30]
- missing (n ,%)	3 (2.1%)		6 (4.3%)
DVT, deep vein thrombosis; PE, pulmonary embolism; n, numbers; SD, standard deviation; †, within three month from diagnosis or index date including trauma, surgery, immobilization, cast or orthosis; ‡, daily within the last year; **, estrogen containing (oral, patch, vaginal devices); ††, estrogen containing (oral only); CFHR5, Complement Factor H-related protein 5; C3, Complement factor 3; hsCRP…

## Sheet: Tab_2 DFW-VTE
Tab_2: Clinical characteristics: DFW-VTE sample set
Variables	Cases (n=54)		Controls (n=146)		P value
Thrombosis localisation	n	%	n	%
DVT, lower limbs (n, %)	39	72.2	-	-
- Proximal. (n, %)	26	66.6	-	-
PE. (n, %)	15	27.8	-	-
Sex and biometry
Sex; women (n, %)	23	42.6	90	61.6	0.0243
Age (years) (mean ± SD and range)	64.8 ± 16.3	[20-96]	61.4 ± 18.2	[18-92]	0.205
Provoked risk factors (all)
Contraceptives	2	3.7	2	1.4	1
- - missing	-	-	69	47.3
Concentration of markers measured
CFHR5 (ng/mL)
- Mean ± SD	624 ± 183		520 ± 149		<0.001
- Median [Min, Max]	582 [266, 1170]		514 [232, 1040]
D-dimer (mg/L)
- Mean ± SD	5.05 ± 6.9		0.342 ± 0.48		<0.001
- Median [Min, Max]	2.09 [0.08, 33.7]		0.21 [0.02, 4.74]
CRP (mg/L)
- Mean ± SD	41.8 ± 84.3		11 ± 20.2		0.0127
- Median [Min, Max]	11 [1.00, 513]		4 [1.00, 103]
- missing (n ,%)	2 (3.7%)		81 (55.5%)
DVT, deep vein thrombosis; PE, pulmonary embolism; n, numbers; SD, standard deviation; CFHR5, Complement Factor H-related protein 5; CRP, C-reactive protein. P value was obtained by Student t.test and Pearson's Chi-squared Test for numerical and categorical variables, repectively.

## Sheet: Tab_3 FARIVE
Tab_3: Clinical characteristics: FARIVE sample set
	Cases (n=582)		Controls (n=576)
Variables	n	%	n	%	P value
Thrombosis localisation
DVT, lower limbs	166	28.5	-	-
PE	232	39.9	-	-
DVT and PE	183	31.4	-	-
Missing value	1	0.2	-	-
Sex and biometry
Sex, female	348	59.8	330	57.3	0.421
Age (years) (mean ± SD, range)	53.1 ± 19.7	[18-91]	51.1 ± 18.5	[18-89]	0.073
BMI (kg/m2) (mean ± SD, range)	26.5 ± 5.6	[15.2-55.1]	25.8 ± 6.0	[15.4-47.8]	0.066
Missing value	4	0.7	1	0.2
Obese (BMI ≥ 30 kg/m2)	130	22.3	109	18.9	0.174
Cardiovascular risk factors
Diabetes Mellitus*	40	6.9	99	17.2	< 0.001
Hyperlipidaemia*	148	25.4	132	22.9	0.379
Hypertension*	186	32	241	41.8	< 0.001
Current smoking†	95	16.3	137	23.8	0.00523
Family history of VTE (1st relative)	203	34.9	-	-
Provoked risk factors (all types) #	425	73	-	-
Hormonal use (women only)
Menopausal replacement therapy**	45	7.7	44	7.6	0.962
Contraceptives**	221	38	205	35.6	0.732
Sampled shortly after diagnosis	579	97
Effect of Warfarin treatment:
PK/INR < 1.2	258	44.3	-	-
PK INR 1.2-1.99	177	30.4	-	-
PK INR 2.0-5.0	142	24.4	-	-
PK INR >5.0	2	0.34	-	-
Missing value	3	0.51	-	-
Concentration of markers measured
CFHR5 (ng/mL)
- Mean (SD)	1647.3 ± 550		1532.6 ± 540		< 0.001
- Median [Min, Max]	1541.7 [481.5 , 4903.8]		1433.5 [450.1 , 4504.4]
DVT, deep vein thrombosis; PE, pulmonary embolism; n, number; SD, standard deviation; *, according to treatment or medical records; ‡, within three months from diagnose or index date; # provoked risk factors as a summary of: surgery (72), cast (5), trauma (23), pregnancy 3 month postpartum (14), menopausal replacement therapy (45), contraceptives (221); † 4 participants smoked less than 1 cigaret…

## Sheet: Tab_4 RETROVE
Tab_4: Clinical characteristics: RETROVE sample set
Variables	Cases (n=308)		Controls (n=360)		P value
Thrombosis localisation	n	%	n	%
Deep vein thrombosis (DVT)	173	56.2	-	-
Pulmonary embolism (PE)	80	26	-	-
DVT+PE	55	17.9	-	-
Sex and biometry
Sex; women	142	46.1	183	50.8	0.254
Age (years) (mean ± SD and range)	55.4 ± 16.2	[18-79]	46 ± 16.3	[20-79]	<0.001
BMI (kg/m2) (mean ± SD, range)	27.9 ± 5.03	[17.2-53.3]	25.3 ± 4.07	[15.2-40.7]	<0.001
Obese (BMI ≥ 30 kg/m2)	86	27.9	45	12.5	<0.001
Provoked risk factors (all types) #	105	34.1	-	-
Concentration of markers measured
CFHR5 (ng/mL)
- Mean (SD)	1020 ± 285		948 ± 239		<0.001
- Median [Min, Max]	993 [383-2340]		928 [364-2210]
VWF (%)
- Mean (SD)	191 ± 93		114 ± 49.1		<0.001
- Median [Min, Max]	183 [53-972]		106 [27.0-288]
- missing (n ,%)	1 (0.3%)		-	-
Fibrinogen (g/L)
- Mean (SD)	3.72 ± 0.885		3.39 ± 0.664		<0.001
- Median [Min, Max]	3.63 [1.89-7.59]		3.34 [1.81-5.97]
- missing (n ,%)	2 (0.6%)		1 (0.3%)
Thrombin generation potential in plasma
Lagtime (min) mean SD and range	3.11 ± 0.88	[1.33-6.99]	2.9 ± 0.96	[1.14-12.17]	0.00359
Lagtime (min) median and IQR	2.9	[2.5-3.5]	2.67	[2.3-3.3]
ETP (nMol/min) mean SD and range	1563 ± 550.5	[371-6014]	1419 ± 386.5	[584.8-4549]	<0.001
ETP (nMol/min) median and IQR	1481	[1271-1752]	1350	[1181-1621]
Peak (nmol/L) mean SD and range	255 ± 94.2	[33.1-1055]	236.6 ± 87.5	[41-809]	0.0118
Peak (nmol/L) median and IQR	244.3	[195.7-304]	225.7	[176.5-282]
ttPeak (min) mean SD and range	6.64 ± 1.5	[3.3-13.17]	6.49 ± 1.69	[2.81-15.5]	0.235
ttPeak (min) median and IQR	6.5	[5.67-7.5]	6.33	[5.3-7.5]
n, numbers; SD; standard deviation; IQR, (interquartile range); CFHR5, Complement Factor H-related protein 5; VWF, Von Willebrand Factor antigen; ETP, Endogenous Thrombin Potential; ttPeak, Time to Peak. P value was obtained by Student t.test and Pearson's Chi-squared Test for numerical and categorical variables, repectively.

## Sheet: Tab_5 MARTHA
Tab_5: Clinical characteristics: MARTHA sample sets
A. Clinical characteristics of MARTHA follow-up cohort at 1st VTE event with CFHR5 measurement
	Total	Recurrence	Non-recurrence
	n= 669	n=124	n=545
Thrombosis localisation
DVT only (n, %)	529 (79.1%)	96 (77.4%)	433 (79.5%)
Sex and biometry
Female sex (n, %)	438 (65.5%)	72 (58.1%)	366 (67.2%)
Age at sampling* (years) (mean ± SD)	45.6 ± 15.0	43.3 ± 14.2	46.1 ± 15.1
Body mass index* (kg/m2) (mean ± SD and range)	25.2 ± 4.5	25.2 ± 4.2	25.2 ± 4.6
First VTE event
Family history of VTE (1st degree-relative)	322 (48.1%)	71 (57.3%)	251 (46.1%)
Age at the first VT (mean ± SD)	43.0 ± 15.5	40.6 ± 14.6	43.5 ± 15.7
Provoking risk factors at 1st event	428 (64.0%)	73 (58.9%)	355 (65.1%)
Plasma concentrations
CFHR5 levels (mean ± SD)	865.9 ± 210.4	876.8 ± 181.0	863.4 ± 216.6
Delay of follow-up in years (In years, mean ± SD) †	8.6 ± 5.0	6.0 ± 5.0	9.2 ± 4.8
† Since inclusion
B.Clinical characteristics of MARTHA cohort used in TGP analysis with CFHR5 measurements
	Cases = 774
	n	Frequency	n. missing	Freq. missing
Thrombosis localisation
Deep vein thrombosis (DVT), lower limbs (1st event)	641	0.83		-
Pulmonary embolism (PE)	50	0.06		-
DVT and PE	83	0.11		-
Sex and biometry
Female sex	530	0.68		-
Age* (years) (mean ± SD and range)	46.7 ± 15.2	6.7-90.6		-
Body mass index* (kg/m2) (mean ± SD and range)	25.1 ± 4.5	13.2-44.7	25	0.03
Obese, body mass index over 30 kg/m2	96	0.13	25	0.03
Hormonal treatment at sampling in women*†	57	0.11	3	0.005
Smoking*	144	0.19	3	0.004
Plasma concentrations in (mean ± SD and range)
P-CFHR5 (ng/mL)	856 ± 188	263-1845		-
P-CFHR5 (ng/mL), median and IQR	842	(725-958)		-
P-Fibrinogen (g/L)‡	3.4 ± 0.7	1.7-7.8	39	0.05
P-Fibrinogen (g/L)‡, median and IQR	3.3	3.0-3.8	39	0.05
P-Von Willebrand factor antigen§ (%)	142 ± 58	47-420	30	0.04
P-Von Willebrand factor antigen§ (%), median and IQR	132	102-170	30	0.04
Thrombin generation potential in plasma (mean ± SD and range)
Lagtime (min)	3.3 ± 0.9	1.6-13.7		-
Lagtime (min), median and IQR	3.1	2.8-3.5		-
ETP (nMol/min)	1731 ± 395	184-3278		-
ETP (nMol/min), median and IQR	1704	1515-1949		-
Peak (nmol/L)	323 ± 76	30-563		-
Peak (nmol/L), median and IQR	328	282-371		-
ttPeak (min)	6.0 ± 1.3	3.6-17.0		-
ttPeak (min), median and IQR	5.7	5.2-6.3		-
StartTail (min)	22.8 ± 2.8	15.0-44.0		-
StartTail (min), median and IQR	22.5	21.0-24.4		-
Whereas: n is count; Freq, frequency, Freq. Miss, frequency of missing values *at blood sampling; †, Contraceptives and Hormonal replacement therapy; ‡, measured with Clauss assay,§ quantified in antigen levels with immunoturbidimetric method using the STA® - Liatest® VWF:Ag kit (Stago, Aniere France) on a STA® analyzer; ETP, Endogenous Thrombin Potential; ttPeak, time to Peak and StartTail is ti…

## Sheet: Tab_6_summary_all
		VEBIOS ER					DFW_VTE					FARIVE					VEBIOS-COAGULATION					RETROVE
	Variables	Cases (n=48)		Controls (n=48)		P value	Cases (n=54)		Controls (n=146)		P value	Cases (n=582)		Controls (n=576)		P value	Cases (n=144)		Controls (n=140)		P value	Cases (n=308)		Controls (n=360)		P value
	Thrombosis localisation	n	%	n	%		n	%	n	%		n	%	n	%		n	%	n	%		n	%	n	%
	DVT, lower limbs	20	41.6	-	-		39	72.2	-	-		166	28.5	-	-		67	46.5	-	-		173	56.2	-	-
	- Proximal	17	85	-	-		26	66.6	-	-		-	-	-	-		55	82.1	-	-		-	-	-	-
	PE	21	43.7	-	-		15	27.8	-	-		232	39.9	-	-		73	50.7	-	-		80	26	-	-
	DVT and PE	7	14.5	-	-		-	-	-	-		183	31.4	-	-		4	2.8	-	-		55	17.9	-	-
	Sex and biometry
	Sex; women	22	45.8	22	45.8	1	23	42.6	90	61.6	0.0243	348	59.8	330	57.3	0.421	56	38.9	55	39.3	1	142	46.1	183	50.8	0.254
	Age (years) (mean ± SD and range)	56.6 ± 18.8	[19-89]	56.6 ± 17	[23-88]	0.982	64.8 ± 16.3	[20-96]	61.4 ± 18.2	[18-92]	0.205	53.1 ± 19.7	[18-91]	51.1 ± 18.5	[18-89]	0.073	51.5 ±11.9	[20-70]	53.0 ±11.4	[22-71]	0.274	55.4 ± 16.2	[18-79]	46 ± 16.3	[20-79]	<0.001
	BMI (kg/m2) (mean ± SD, range)	26.7 ± 5.55	[19.4-44.5]	28.8 ± 6.67	[19.8-44.9]	0.217	-	-	-	-		26.5 ± 5.6	[15.2-55.1]	25.8 ± 6.0	[15.4-47.8]	0.066	26.9 ± 4.41	[16.5-45.8]	26.0 ± 4.05	[19.0, 40.6]	0.0652	27.9 ± 5.03	[17.2-53.3]	25.3 ± 4.07	[15.2-40.7]	<0.001
	- Missing	12	25	26	54.2		-	-	-	-		4	0.7	1	0.2		2	1.4	6	4.3		-	-	-	-
	Obese (BMI ≥ 30 kg/m2) (n, %)	6	12.5	7	14.6	0.782	-	-	-	-		130	22.3	109	18.9	0.174	90	62.5	65	46.4	0.0446	86	27.9	45	12.5	<0.001
	Current smoking ‡
	- No	38	79.2	37	77.1	0.309	-	-	-	-
	- Yes	4	8.3	9	18.8		-	-	-	-		95	16.3	137	23.8	0.00523	22	15.3	19	13.6	0.81	-	-	-	-
	- Missing	6	12.5	2	4.2		-	-	-	-		-	-	-	-		-	-	-	-		-	-	-	-
	Diabetes Mellitus*	-	-	-	-		-	-	-	-		40	6.9	99	17.2	< 0.001	2	1.4	7	5	0.162	-	-	-	-
	Hyperlipidaemia*	-	-	-	-		-	-	-	-		148	25.4	132	22.9	0.379	10	6.9	15	10.7	0.371	-	-	-	-
	Hypertension*	-	-	-	-		-	-	-	-		186	32	241	41.8	< 0.001	29	20.1	20	14.3	0.262	-	-	-	-
	Family history
	VTE, First degree relative < 60 years old
	- No	28	58.3	41	85.4	0.0388	-	-	-	-		-	-	-	-		-	-	-	-		-	-	-	-
	- Yes	14	29.2	6	12.5		-	-	-	-		203	34.9	-	-		24	16.7	1	0.7	<0.001	-	-	-	-
	- Missing	6	12.5	1	2.1		-	-	-	-		-	-	-	-		1	0.7	-	-		-	-	-	-
	Provoked risk factors (all)†	25	52.1	21	43.8	0.555	-	-	-	-		425	73	-	-		54	37.5	22	15.7	<0.001	105	34.1	-	-
	Estrogen containing contraceptives and hormone replacement therapy**	5	10.4	5	10.4	1	2	3.7	2	1.4	1	266	45.7	249	43.2		26	18	15	10.7		-	-	-	-
	Concentration of markers measured
	CFHR5 (ng/mL)
	- Mean ± SD	3430 ± 782		2840 ± 756		<0.001	624 ± 183		520 ± 149		<0.001	1647.3 ± 550		1532.6 ± 540		< 0.001	2680 ± 556		2470 ± 523		0.00108	1020 ± 285		948 ± 239		<0.001
	- Median [Min,Max]	3360 [1990-6070]		2680 [1220-5560]			582 [266-1170]		514 [232-1040]			1541.7 [481.5-4903.8]		1433.5 [450.1-4504.4]			2710 [1560-4270]		2480 [1380- 4570]			993 [383-2340]		928 [364-2210]
	- Missing values (n, %)	-	-	-	-		-	-	-	-		-	-	-	-		2 (1.4%)		5 (3.6%)			-	-	-	-
	C3 (µg/mL)
	- Mean ± SD	668 ± 217		660 ± 206		0.865	-	-	-	-		-	-	-	-		907 ± 332		794 ± 245		0.00143	-	-	-	-
	- Median [Min,Max]	653 [63.7-1210]		656 [292-1190]			-	-	-	-		-	-	-	-		870 [281- 2650]		753 [364- 1580]			-	-	-	-
	- Missing values (n, %)	1 (2.1%)		4 (8.3%)			-	-	-	-		-	-	-	-		2 (1.4%)		5 (3.6%)			-	-	-	-
	D-dimer (ng/mL)
	- Mean ± SD	4620 ± 4630		880 ± 926		<0.001	5.05 ± 6.9		0.342 ± 0.48		<0.001	-	-	-	-		515 ± 652		360 ± 252		0.00965	-	-	-	-
	- Median [Min,Max]	3600 [414-26200]		521 [92.3-4410]			2.09 [0.08-33.7]		0.21 [0.02-4.74]			-	-	-	-		362 [86.9- 5680]		301 [94.6- 1400]			-	-	-	-
	- Missing values (n, %)	2 (4.2%)		6 (12.5%)			-	-	-	-		-	-	-	-		2 (1.4%)		10 (7.1%)			-	-	-	-
	CRP (mg/L)
	- Mean ± SD	42.3 ± 56.1		23.0 ± 52.4		0.1	41.8 ± 84.3		11 ± 20.2		0.0127	-	-	-	-		2.3 ± 2.69		1.91 ± 2.95		0.256	-	-	-	-
	- Median [Min,Max]	18.0 [1.00-246]		4.50 [1.00-304]			11 [1.00-513]		4 [1.00-103]			-	-	-	-		1.4 [0.200- 13.0]		0.87 [0.200- 20.2]			-	-	-	-
	- Missing values (n, %)	6 (12.5%)		2 (4.2%)			2 (3.7%)		81 (55.5%)			-	-	-	-		3 (2.1%)		7 (5.0%)			-	-	-	-
	LPK (x109/L)
	- Mean ± SD	8.68 ± 2.25		9.10 ± 5.21		0.62	-	-	-	-		-	-	-	-		5.85 ± 1.45		5.26 ± 1.36		<0.001	-	-	-	-
	- Median [Min,Max]	9.10 [3.40-12.4]		7.80 [4.10-36.9]			-	-	-	-		-	-	-	-		5.6 [3.00- 10.1]		5.1 [2.80- 9.00]			-	-	-	-
	- Missing values (n, %)	5 (10.4%)		3 (6.3%)			-	-	-	-		-	-	-	-		3 (2.1%)		8 (5.7%)			-	-	-	-
	Hb (g/L)
	- Mean ± SD	134 ± 17.9		138 ± 15.2		0.349	-	-	-	-		-	-	-	-		44 ± 10.1		140 ± 13.1		0.00314	-	-	-	-
	- Median [Min,Max]	135 [53.0-179]		138 [96.0-173]			-	-	-	-		-	-	-	-		145 [115- 172]		141 [81.0- 180]			-	-	-	-
	- Missing values (n, %)	5 (10.4%)		3 (6.3%)			-	-	-	-		-	-	-	-		3 (2.1%)		8 (5.7%)			-	-	-	-
	TPK (x109/L)
	- Mean ± SD	221 ± 74.6		253 ± 91.4		0.073	-	-	-	-		-	-	-	-		241 ± 56.9		231 ± 43.4		0.127	-	-	-	-
	- Median [Min,Max]	206 [108-538]		240 [29.0-530]			-	-	-	-		-	-	-	-		231 [123- 569]		225 [133- 371]			-	-	-	-
	- Missing values (n, %)	5 (10.4%)		3 (6.3%)			-	-	-	-		-	-	-	-		3 (2.1%)		8 (5.7%)			-	-	-	-
	DVT, deep vein thrombosis; PE, pulmonary embolism; n, numbers; SD, standard deviation; *, according to treatment or medical records; †, within three month from diagnosis or index date including trauma, surgery, immobilization, cast or orthosis; ‡, daily within the last year; **, estrogen containing (oral, patch, vaginal devices); ††, estrogen containing (oral only); CFHR5, Complement Factor H-rel…
