# Supplementary material for: Elevated plasma complement factor H related 5 protein is associated with venous thromboembolism
Source: Nat Commun. 2023 Jun 7;14:3280. doi: 10.1038/s41467-023-38383-y (PMC10247781; doi:10.1038/s41467-023-38383-y)
Supplement: Supplementary file 7 — Source Data [file 41467_2023_38383_MOESM7_ESM.xlsx]

## Sheet: Citrate_Fig_1b
Figure 1b
	HPA Antibody	Log2FC Citrate	-Log10Pval Citrate
	HPA000232	-0.0860589	0.669785
	HPA000233	-0.0257734	0.174984
	HPA000284	-0.0154026	0.106234
	HPA000512	0.0786506	0.406125
	HPA000594	0.0354302	0.235071
	HPA000890	-0.084849	0.292515
	HPA000926	0.0876332	0.9293
	HPA001007	0.022546	0.070994
	HPA001048	0.0293003	0.299734
	HPA001235	-0.0310143	0.386355
	HPA001330	0.00171915	0.0112728
	HPA001352	-0.0231351	0.237787
	HPA001371	0.012972	0.13204
	HPA001384	-0.0428132	0.161751
	HPA001412	-0.00751421	0.0679861
	HPA001578	0.0387207	0.506567
	HPA001597	0.0042245	0.0338308
	HPA001616	0.187502	2.08506
	HPA001646	0.119503	1.90485
	HPA001654	0.0245139	0.323126
	HPA001743	0.028128	0.364894
	HPA001804	-0.00753609	0.0493391
	HPA001815	0.0726195	0.46194
	HPA001845	0.0600921	0.962015
	HPA001866	-0.0157429	0.137791
	HPA001914	-0.0382319	0.429611
	HPA002022	-0.0095203	0.0544169
	HPA002036	0.0205156	0.142678
	HPA002082	0.153181	1.10641
	HPA002274	0.0319167	0.201461
	HPA002549	-0.0137201	0.100514
	HPA002642	0.0820856	0.715249
	HPA002655	0.331695	2.17401
	HPA002806	0.119472	0.571084
	HPA002839	-0.0268817	0.469299
	HPA003042	0.127831	2.11038
	HPA003275	-0.0153376	0.178597
	HPA003417	-0.0437167	0.390818
	HPA003431	0.0301722	0.129575
	HPA003520	-0.00537217	0.00871716
	HPA003528	-0.0153178	0.163256
	HPA003552	-0.0108688	0.101394
	HPA003732	0.0677072	0.69225
	HPA003739	0.0312314	0.191245
	HPA003827	0.0439104	0.642289
	HPA004100	-0.0151889	0.0978653
	HPA004146	0.0356195	0.720676
	HPA004182	-0.0367988	0.163849
	HPA004822	-0.0161641	0.180939
	HPA004917	-0.0100078	0.107253
	HPA005149	-0.0164035	0.135501
	HPA005484	-0.0721795	0.686161
	HPA005550	0.0888675	0.773103
	HPA005575	0.146379	1.9367
	HPA005628	-0.0208703	0.207207
	HPA005677	-0.00336174	0.0349701
	HPA005711	0.0354507	0.327303
	HPA005787	-0.000486562	0.00496242
	HPA005942	-0.0111907	0.0820484
	HPA006139	-0.140584	1.33311
	HPA006171	-0.142866	0.557325
	HPA006224	-0.0283636	0.360457
	HPA006225	-0.00853281	0.0730469
	HPA006337	-0.0564599	0.781798
	HPA006660	0.0308815	0.252059
	HPA006882	0.00202343	0.0110104
	HPA006889	0.0649537	0.362436
	HPA007215	-0.0545252	0.502924
	HPA007301	0.0556074	0.449576
	HPA007328	-0.0582658	0.607206
	HPA007384	-0.0111537	0.0739138
	HPA007567	-0.0497733	0.591638
	HPA007586	-0.0204279	0.139206
	HPA007601	-0.0502626	0.325823
	HPA007619	-0.0937406	0.534814
	HPA007688	-0.047407	0.883122
	HPA007917	-0.000700578	0.00297995
	HPA008004	-0.0332401	0.329832
	HPA008175	-0.0491267	0.383704
	HPA008401	0.046158	0.205564
	HPA008412	-0.00915917	0.130502
	HPA008605	0.115391	0.294193
	HPA008848	-0.0142997	0.198395
	HPA008928	-0.0374384	0.465357
	HPA008966	-0.0688676	0.647573
	HPA008992	0.032053	0.39244
	HPA009000	-0.0100177	0.105746
	HPA009039	-0.0808229	1.09845
	HPA009300	0.0396308	0.319681
	HPA010087	0.0406521	0.2844
	HPA010088	0.0243261	0.136311
	HPA010089	0.0827054	0.724531
	HPA010552	-0.155326	0.701584
	HPA010565	-0.0218626	0.278447
	HPA010718	-0.00162745	0.00851076
	HPA010776	-0.0647531	0.240798
	HPA010964	0.0316572	0.172257
	HPA011323	-0.0251695	0.313321
	HPA011325	0.00431396	0.0372143
	HPA011650	-0.0563064	0.318979
	HPA011746	0.0688202	0.61416
	HPA011835	-0.0371518	0.473442
	HPA011902	-0.00850174	0.0576296
	HPA011905	-0.014294	0.139582
	HPA011937	-0.036297	0.331844
	HPA011970	0.0437916	0.124092
	HPA011972	0.105052	1.32316
	HPA012378	-0.0302039	0.705467
	HPA012696	-0.0113797	0.0566724
	HPA013149	-0.0417373	0.356115
	HPA013409	0.0320479	0.392227
	HPA013783	0.0544229	0.204363
	HPA013784	0.0203223	0.137664
	HPA014011	0.0323875	0.128894
	HPA014750	0.00769913	0.0434612
	HPA015110	-0.0588124	0.475118
	HPA015141	0.129341	0.627265
	HPA015577	-0.06542	0.523485
	HPA015658	0.0332671	0.166116
	HPA015667	0.0714948	0.342352
	HPA015671	0.0381308	0.595621
	HPA015693	-0.0031985	0.0165906
	HPA015720	0.0596515	0.347738
	HPA015963	0.0346771	0.218693
	HPA016503	0.00275554	0.0170599
	HPA016700	0.0140942	0.0785072
	HPA017082	0.00499383	0.0164496
	HPA017162	-0.0345923	0.169392
	HPA017167	0.104133	0.838537
	HPA017171	0.0591219	0.77225
	HPA017357	-0.00960109	0.151993
	HPA017363	0.021793	0.355069
	HPA017642	0.00302881	0.0176799
	HPA017672	0.0573076	0.70925
	HPA017860	-0.0362902	0.318671
	HPA017959	-0.0944101	0.697846
	HPA018018	-0.0730563	0.363533
	HPA018122	-0.0405669	0.645345
	HPA018128	-0.0727061	0.537207
	HPA018468	0.0182382	0.23204
	HPA018844	0.00840639	0.0523988
	HPA018884	0.0375135	0.488832
	HPA019229	-0.0094858	0.05704
	HPA019237	-0.000158685	0.00100475
	HPA019328	0.0520672	0.216253
	HPA019596	-0.0329313	0.38037
	HPA019845	0.0240812	0.160321
	HPA020038	-0.0725379	0.240628
	HPA020660	-0.0901913	0.810514
	HPA021072	-0.105111	1.46065
	HPA021074	0.0913479	1.58212
	HPA021513	0.0103598	0.0958061
	HPA021515	-0.101718	1.61498
	HPA022802	-0.0145534	0.103843
	HPA023109	0.00731553	0.0472837
	HPA023128	-0.0127663	0.188412
	HPA023317	0.011862	0.0620513
	HPA023430	-0.0377723	0.679935
	HPA023463	0.0457667	0.200759
	HPA023526	-0.0151475	0.218134
	HPA023670	0.0322428	0.297149
	HPA023974	-0.0196634	0.205281
	HPA023980	-0.0264361	0.243652
	HPA024190	0.0860453	0.797841
	HPA024205	-0.034889	0.10995
	HPA024527	-0.00405784	0.0198371
	HPA024637	0.0326936	0.345562
	HPA025229	-0.107651	1.61789
	HPA025287	-0.0483115	1.08238
	HPA025703	0.0294924	0.156411
	HPA026290	0.0797959	1.29447
	HPA026317	-0.0407755	0.218334
	HPA026534	-0.0270433	0.229668
	HPA026645	0.0464873	0.79143
	HPA026763	0.0132979	0.0922392
	HPA026828	-0.0259722	0.177426
	HPA026871	-0.0812074	0.563176
	HPA026934	0.01089	0.0895665
	HPA027090	-0.0539621	0.242944
	HPA027227	-0.00292547	0.0206661
	HPA027331	-0.0256555	0.304636
	HPA027455	0.0586927	0.594722
	HPA027460	0.108525	1.05523
	HPA027462	0.122802	0.940119
	HPA027479	0.0147322	0.186735
	HPA027549	-0.0335151	0.648131
	HPA027563	0.034498	0.519652
	HPA027572	-0.0201154	0.120617
	HPA027582	-0.0129708	0.0572094
	HPA027831	-0.0112663	0.0275242
	HPA028386	0.00257397	0.0213141
	HPA028452	-0.120201	0.734826
	HPA028488	-0.0146054	0.118036
	HPA028584	-0.0784717	0.37569
	HPA028592	0.0645417	0.897316
	HPA028695	-0.0419001	0.462451
	HPA028728	0.0808191	0.250575
	HPA028736	-0.0096864	0.0522418
	HPA028808	-0.0147408	0.191206
	HPA028847	-0.141632	1.65469
	HPA028903	0.0269008	0.223694
	HPA029040	-0.00772618	0.0750741
	HPA029041	0.0208353	0.210021
	HPA029042	-0.206612	0.959807
	HPA029100	-0.00278813	0.0213679
	HPA029300	0.166861	0.795318
	HPA029814	0.0342276	0.190572
	HPA029829	0.0989242	1.20996
	HPA029920	0.111577	0.631218
	HPA029944	-0.0553615	0.727871
	HPA029945	-0.109723	1.08548
	HPA029950	0.0768645	0.657714
	HPA030153	0.0409401	0.525295
	HPA030154	-0.092033	0.812684
	HPA030155	-0.060614	0.679838
	HPA030549	-0.0309	0.398546
	HPA030717	-0.0138323	0.0697088
	HPA030721	0.00753241	0.0849779
	HPA030722	0.013872	0.132315
	HPA030770	0.0695781	0.279972
	HPA030875	0.0901329	0.594724
	HPA030898	0.0408836	0.186341
	HPA030899	-0.0015974	0.0205418
	HPA030948	-0.193989	1.33519
	HPA030949	0.0984718	0.551301
	HPA030958	0.0352274	0.134185
	HPA031169	-0.01034	0.0812349
	HPA031170	-0.00692964	0.031905
	HPA031171	-0.0600599	0.865599
	HPA031257	-0.0737513	0.458874
	HPA031258	0.0463715	0.344409
	HPA031259	-0.00352333	0.0146491
	HPA031260	-0.03955	0.183695
	HPA031320	0.0816328	0.836587
	HPA031321	-0.0509862	0.224369
	HPA031322	0.0238661	0.482125
	HPA031401	0.0383364	0.27754
	HPA031471	-0.00744304	0.0661773
	HPA031498	0.00915207	0.0765639
	HPA031532	0.0666954	0.342443
	HPA031677	0.0437795	0.189708
	HPA031976	-0.114105	0.679518
	HPA031991	-0.0428025	0.543627
	HPA031993	-0.0155954	0.0837737
	HPA031999	-0.0159453	0.161158
	HPA032016	0.0352841	0.173393
	HPA032152	-0.0325725	0.469913
	HPA034652	-0.0704877	0.555673
	HPA034653	-0.0113796	0.134259
	HPA034969	-0.120716	1.5197
	HPA034970	-0.0548787	1.04386
	HPA035145	0.0459594	0.610336
	HPA035149	-0.0121766	0.109381
	HPA035199	-0.0918977	0.838973
	HPA035237	0.121031	0.27744
	HPA035307	-0.0280045	0.294027
	HPA035381	-0.0705437	0.945929
	HPA035619	-0.0442076	0.470197
	HPA035620	-0.0191524	0.226461
	HPA035671	-0.0292918	0.282274
	HPA035672	-0.0123688	0.121296
	HPA036058	0.00181051	0.00677127
	HPA036107	0.0689329	0.354353
	HPA036195	0.0749968	0.506069
	HPA036196	0.036057	0.369604
	HPA036233	0.0942752	0.640202
	HPA036276	0.120781	0.618732
	HPA036277	-0.0227343	0.339687
	HPA036387	0.0193448	0.214187
	HPA036481	-0.0218386	0.206468
	HPA036503	0.0254658	0.141206
	HPA036504	-0.00492082	0.021997
	HPA036535	-0.0171293	0.182347
	HPA036660	0.022735	0.231257
	HPA036720	0.0351002	0.104534
	HPA036721	-0.0211881	0.141482
	HPA036909	0.144718	0.65619
	HPA036910	-0.0235214	0.422264
	HPA036950	-0.0465213	0.517755
	HPA036977	0.0607184	1.02264
	HPA037382	-0.0592244	0.452774
	HPA037420	-0.0145513	0.122094
	HPA037421	-0.0428299	0.32096
	HPA037422	-0.0360819	0.391813
	HPA037423	-0.100771	2.68942
	HPA037513	0.0998461	1.05771
	HPA037539	0.0219439	0.234936
	HPA037540	0.0341785	0.475282
	HPA037884	-0.0118086	0.0387551
	HPA037912	-0.0478473	0.78597
	HPA038189	-0.0309164	0.720613
	HPA038195	0.016542	0.112944
	HPA038206	-0.0237542	0.459844
	HPA038207	-0.0562449	0.641978
	HPA038250	-0.111841	1.11279
	HPA038251	0.0491323	0.397195
	HPA038275	-0.0192853	0.298153
	HPA038342	-0.0911848	1.04209
	HPA038343	0.0229347	0.0798439
	HPA038441	0.0760088	0.290999
	HPA038444	0.0177593	0.0545535
	HPA038839	0.100284	0.897343
	HPA038958	-0.00728739	0.113539
	HPA039040	0.0330089	0.143958
	HPA039076	-0.0293533	0.452965
	HPA039090	0.058316	0.417594
	HPA039229	0.0407213	0.515151
	HPA039288	-0.00603411	0.0678973
	HPA039363	0.0191021	0.431594
	HPA039461	0.00843884	0.0799907
	HPA039468	0.0442786	0.234143
	HPA039883	0.0802695	0.613701
	HPA039906	-0.0221539	0.257239
	HPA039943	0.063176	0.727233
	HPA039979	-0.0708009	0.652561
	HPA039991	-0.0133515	0.148641
	HPA040081	0.0557914	0.922616
	HPA040196	-0.0411437	0.482162
	HPA040213	-0.00441623	0.0145353
	HPA040361	0.0103006	0.11392
	HPA040397	0.00998284	0.080454
	HPA040444	-0.0418207	0.673025
	HPA040520	0.0770899	1.20275
	HPA040852	-0.0372041	0.421764
	HPA040876	-0.219242	1.20502
	HPA040879	-0.0518188	0.607936
	HPA041077	0.0109821	0.171476
	HPA041276	-0.0224729	0.363337
	HPA041454	-0.0292676	0.269224
	HPA041588	-0.0888528	0.406093
	HPA041602	0.0192339	0.314799
	HPA041631	0.0221308	0.234476
	HPA041667	-0.0568748	0.848607
	HPA041873	0.0139009	0.0938196
	HPA041921	0.0143101	0.0492919
	HPA041943	-0.202862	1.46778
	HPA041977	0.0209798	0.17014
	HPA042014	0.0118266	0.0455777
	HPA042061	-0.153535	1.40466
	HPA042093	-0.0315687	0.296568
	HPA042110	-0.0149157	0.0758546
	HPA042212	0.0438796	0.735755
	HPA042340	0.0862248	0.369307
	HPA042411	0.0774045	0.460909
	HPA042428	-0.0592137	0.783233
	HPA042431	0.0216811	0.139466
	HPA042456	0.0260969	0.135083
	HPA042524	0.025349	0.151805
	HPA042729	0.000804204	0.00248253
	HPA042761	0.0288307	0.268104
	HPA042831	0.0676048	0.685732
	HPA042909	-0.0211419	0.219643
	HPA042924	0.0458089	0.292198
	HPA042942	-0.000597356	0.00231338
	HPA042950	0.0785213	1.07633
	HPA042965	-0.0510892	0.155386
	HPA043083	0.0145471	0.086201
	HPA043434	0.0542054	0.784579
	HPA043442	-0.0579554	0.667359
	HPA043594	0.0322117	0.175143
	HPA043616	-0.0770642	0.730363
	HPA043871	-0.051269	0.466634
	HPA043887	0.0169606	0.219478
	HPA043905	0.0265918	0.168402
	HPA043937	-0.0494343	0.453008
	HPA044116	-0.00203601	0.0280035
	HPA044166	0.125475	1.05078
	HPA044180	0.0204046	0.246668
	HPA044205	0.00470251	0.0504168
	HPA044326	-0.0184368	0.221308
	HPA044386	-0.0179081	0.154084
	HPA044612	-0.0107897	0.0684517
	HPA044649	-0.0273911	0.180498
	HPA044653	-0.025695	0.428203
	HPA044659	0.296705	3.96012
	HPA044767	-0.0468988	0.575387
	HPA044890	-0.0140087	0.194699
	HPA044920	-0.108017	0.764587
	HPA044929	0.00603043	0.0554087
	HPA044955	0.148587	1.09312
	HPA045026	0.0127667	0.0743213
	HPA045188	0.00480403	0.0282065
	HPA045205	-0.0679025	0.59926
	HPA045206	-0.138408	0.725429
	HPA045228	0.00339947	0.0141194
	HPA045254	0.0413184	0.276164
	HPA045273	-0.0344597	0.387579
	HPA045286	-0.284367	0.783855
	HPA045409	0.0455123	0.232371
	HPA045432	-0.0166015	0.175925
	HPA045563	0.0319877	0.265032
	HPA045721	0.137028	0.885982
	HPA045739	-0.116564	0.538571
	HPA045822	-0.0298959	0.128096
	HPA045827	-0.0522912	0.777412
	HPA045885	0.119409	1.01899
	HPA045916	0.0286021	0.446323
	HPA046055	-0.0139287	0.0587153
	HPA046122	0.0339992	0.438091
	HPA046136	0.0501418	0.515676
	HPA046432	-0.0852113	1.00787
	HPA046433	-0.00579127	0.0620311
	HPA046528	0.0133692	0.0581973
	HPA046574	-0.116031	0.54418
	HPA046579	-0.0468951	0.447113
	HPA046598	-0.00193997	0.0195214
	HPA046618	-0.0191174	0.307548
	HPA046715	0.00420981	0.0250635
	HPA046727	-1.55e-05	0.00284314
	HPA046728	-0.0823746	0.412512
	HPA046773	-0.121032	2.00669
	HPA046793	0.0444336	0.354653
	HPA046851	0.00670613	0.0769951
	HPA046862	0.134848	1.05819
	HPA046964	0.104992	0.804217
	HPA047091	-0.00381209	0.0174374
	HPA047127	-0.0119625	0.11952
	HPA047248	-0.11926	0.96672
	HPA047516	-0.0635667	0.695155
	HPA047675	-0.0933117	0.589388
	HPA047725	0.0310891	0.399599
	HPA047847	0.0474651	0.453846
	HPA047848	-0.0273225	0.374208
	HPA047866	-0.0744477	0.746871
	HPA047903	-0.0620253	0.829355
	HPA047942	0.0442617	0.435243
	HPA047992	-0.087223	0.684185
	HPA048033	-0.0501232	0.310818
	HPA048043	-0.00172438	0.00826973
	HPA048055	0.0349008	0.248455
	HPA048058	0.0704102	0.631779
	HPA048105	-0.054487	0.272118
	HPA048154	0.0268226	0.228843
	HPA048214	-0.0262424	0.309985
	HPA048345	-0.087674	0.698385
	HPA048375	0.0436958	0.197815
	HPA048381	-0.0476245	0.314626
	HPA048488	-0.0258095	0.159522
	HPA048546	-0.0194459	0.321691
	HPA048578	-0.0277372	0.148092
	HPA048592	0.0456958	0.434066
	HPA048738	0.0511366	0.855565
	HPA048739	0.0841104	0.771154
	HPA048749	-0.0401504	0.614597
	HPA048823	0.0234845	0.288895
	HPA048828	0.0106543	0.0383746
	HPA048862	-0.0154489	0.0997252
	HPA048879	-0.056347	0.422178
	HPA048946	0.00142955	0.00960817
	HPA048969	-0.0460941	0.418897
	HPA048972	-0.00871123	0.0464934
	HPA048978	-0.0232329	0.189802
	HPA049031	-0.0419259	0.490478
	HPA049045	0.0945085	1.30708
	HPA049292	0.00748716	0.0288923
	HPA049425	0.0923814	1.00678
	HPA049508	-0.0462216	0.784726
	HPA049515	0.0182214	0.13588
	HPA049525	0.00597769	0.0590209
	HPA049663	-0.0109102	0.0855986
	HPA049665	0.00508495	0.0353882
	HPA049727	-0.0183628	0.0819455
	HPA049741	-0.0822957	0.504366
	HPA049771	-0.0424654	0.351595
	HPA049793	-0.0835783	0.438108
	HPA049818	-0.0613175	0.716755
	HPA049832	0.0185208	0.0880317
	HPA049852	0.0537669	0.441963
	HPA049956	0.0939644	0.846335
	HPA050030	-0.0144631	0.122518
	HPA050035	-0.0300097	0.252179
	HPA050037	0.0372111	0.369367
	HPA050076	0.0787415	0.574019
	HPA050124	-0.18368	0.793416
	HPA050221	-0.0197942	0.164635
	HPA050269	-0.402725	2.51378
	HPA050631	-0.0993733	0.697648
	HPA050667	-0.0462905	0.585196
	HPA050724	-0.0678451	1.12796
	HPA050798	0.0146664	0.0686521
	HPA050823	0.078485	0.31859
	HPA050862	-0.0395106	0.491412
	HPA050978	0.0246264	0.14017
	HPA051006	-0.0314982	0.191403
	HPA051110	0.000907449	0.00421603
	HPA051148	-0.068902	0.359587
	HPA051182	-0.0115613	0.0545628
	HPA051183	0.00731083	0.0708464
	HPA051204	-0.0235263	0.246248
	HPA051218	-0.0263253	0.153048
	HPA051312	-0.0805871	0.784115
	HPA051326	-0.0357686	0.310048
	HPA051347	0.0019641	0.017971
	HPA051370	-0.0254814	0.294194
	HPA051476	0.0899737	1.09571
	HPA051506	-0.0022643	0.0306085
	HPA051551	-0.0503399	0.288844
	HPA051563	0.0121803	0.0881382
	HPA051577	0.166138	1.05733
	HPA051588	-0.0657651	0.639082
	HPA051604	-0.00847235	0.0812796
	HPA051620	0.0158385	0.0774093
	HPA051629	-0.0375494	0.191926
	HPA051677	-0.0247832	0.238982
	HPA051787	-0.0504123	0.500409
	HPA051822	0.107296	0.911362
	HPA051828	-0.0149332	0.113971
	HPA051985	0.010237	0.0973699
	HPA052000	-0.055782	0.294329
	HPA052006	0.00877515	0.0523408
	HPA052024	-0.0191849	0.10758
	HPA052077	-0.0366486	0.351377
	HPA052080	-0.00379188	0.0308801
	HPA052139	-0.0110941	0.0565935
	HPA052141	0.00423999	0.0232444
	HPA052343	-0.0637948	1.46467
	HPA052415	0.0442399	0.187396
	HPA052555	-0.0931755	1.35145
	HPA052603	0.0875595	0.80917
	HPA052648	-0.0194506	0.0917262
	HPA052679	0.0210676	0.167401
	HPA052704	-0.0602077	0.489942
	HPA052749	0.0480333	0.186803
	HPA052785	0.00467368	0.0442294
	HPA052903	0.0492194	0.666785
	HPA052949	-0.0281837	0.477648
	HPA052957	-0.0156718	0.197333
	HPA053078	0.0288158	0.279684
	HPA053103	-0.00159669	0.0198125
	HPA053107	-0.0181721	0.345068
	HPA053125	-0.0566946	0.743509
	HPA053290	0.0137528	0.202464
	HPA053298	0.0349919	0.113383
	HPA053417	-0.147994	0.919149
	HPA053433	0.0864452	0.487006
	HPA053470	0.231947	1.30647
	HPA053530	0.0122085	0.0645108
	HPA053548	0.0561933	0.601049
	HPA053561	-0.00183063	0.00986194
	HPA053746	0.121781	0.810504
	HPA053763	0.0335394	0.294991
	HPA053776	-0.0753976	0.615427
	HPA053837	0.0468345	0.368952
	HPA053902	-0.020302	0.336286
	HPA053984	0.0826713	0.477023
	HPA054105	-0.0179868	0.17072
	HPA054229	-0.0500659	0.418306
	HPA054235	0.047784	0.215106
	HPA054453	-0.0124381	0.101768
	HPA054566	0.0272406	0.231312
	HPA054569	-0.0213243	0.127948
	HPA054591	-0.0478491	0.253668
	HPA054598	-0.039972	0.581226
	HPA054665	0.0208107	0.0653425
	HPA054688	-0.0271128	0.47106
	HPA054698	0.0169274	0.187488
	HPA054704	-0.062746	0.559255
	HPA054712	0.0277789	0.285119
	HPA054728	-0.0335437	0.617256
	HPA054772	0.0135929	0.0947804
	HPA054787	-0.0275011	0.294804
	HPA054858	-0.16669	0.534023
	HPA054954	-0.0136778	0.0968293
	HPA054984	0.00858104	0.0876288
	HPA054986	-0.0032495	0.0252959
	HPA055037	0.185362	0.824842
	HPA055069	-0.0783999	0.198995
	HPA055096	-0.0300922	0.14661
	HPA055105	0.0396268	0.150078
	HPA055116	-0.0565668	0.514523
	HPA055126	0.0241308	0.122518
	HPA055171	-0.00263032	0.0377933
	HPA055174	-0.0133337	0.0610102
	HPA055270	-0.0103527	0.0789794
	HPA055309	0.055975	0.348931
	HPA055347	-0.0131176	0.0542624
	HPA055364	0.109996	0.913837
	HPA055365	-0.0366013	0.511217
	HPA055406	-0.0281833	0.235334
	HPA055419	-0.0325603	0.25106
	HPA055461	-0.0290203	0.123034
	HPA055622	0.0301702	0.27202
	HPA055767	-0.0220108	0.222046
	HPA055834	0.0871336	0.654757
	HPA055993	0.0514924	0.472268
	HPA056080	0.040078	0.345707
	HPA056104	0.00291003	0.0255674
	HPA056201	-0.0164924	0.212518
	HPA056226	-4.98e-05	0.00178711
	HPA056262	0.00712541	0.0820666
	HPA056378	0.085629	0.863813
	HPA056395	-0.0444696	0.311973
	HPA056516	0.165438	0.881498
	HPA056729	0.0390632	0.102685
	HPA056756	-0.135734	0.622597
	HPA056857	-0.00308259	0.00866579
	HPA056898	-0.0493129	0.399816
	HPA056995	-0.00938128	0.0406178
	HPA057099	0.0109788	0.0707341
	HPA057143	0.0080892	0.0917192
	HPA057158	0.132091	0.643306
	HPA057179	-0.00854553	0.0445021
	HPA057242	-0.0311916	0.572339
	HPA057322	-0.0244365	0.129406
	HPA057379	0.0274517	0.211601
	HPA057393	-0.0223608	0.246144
	HPA057404	0.0191089	0.22164
	HPA057594	-0.0181534	0.195867
	HPA057891	-0.0575672	0.501918
	HPA058020	-0.0274472	0.198313
	HPA058037	-0.0397064	0.135228
	HPA058108	-0.131207	0.660596
	HPA058514	-0.0364982	0.448643
	HPA058610	0.0966316	1.36436
	HPA058724	0.201863	0.957259
	HPA058737	-0.0078065	0.0540945
	HPA058780	-0.0360702	0.645206
	HPA058830	-0.0202034	0.218862
	HPA059037	-0.019945	0.184193
	HPA059074	0.125885	1.1926
	HPA059106	-0.0154263	0.0698724
	HPA059180	0.0998237	0.568226
	HPA059191	0.180077	0.684368
	HPA059261	-0.0350768	0.35842
	HPA059525	-0.0029566	0.0209576
	HPA059580	0.0617713	0.457993
	HPA059686	-0.0350296	0.397319
	HPA059876	-0.0590817	0.6439
	HPA059913	-0.01151	0.156001
	HPA059917	0.0163754	0.0788879
	HPA059937	0.36901	5.0787
	HPA060273	-0.0420245	0.176648
	HPA060541	-0.0400702	0.393568
	HPA060604	-0.168192	0.360829
	HPA060820	-0.00818718	0.0675744
	HPA060965	-0.0378607	0.25784
	HPA061333	-0.00103994	0.0121795
	HPA061377	-0.0386836	0.194364
	HPA061464	0.00284592	0.029697
	HPA061700	-0.0370471	0.222285
	HPA061798	0.177148	0.870455
	HPA061862	0.0732128	0.576264
	HPA061957	0.0181901	0.103418
	HPA061982	0.0219366	0.169025
	HPA062146	-0.00330711	0.0331152
	HPA062231	-0.0525466	0.364625
	HPA062273	0.0753598	0.778526
	HPA062351	0.056457	0.179336
	HPA062357	0.0547645	0.366654
	HPA062579	-0.228881	1.57139
	HPA062635	0.035173	0.524928
	HPA062683	-0.00949837	0.0925962
	HPA062800	-0.071403	0.616987
	HPA062986	-0.0315378	0.173676
	HPA063058	-0.01335	0.0822099
	HPA063125	0.0368925	0.493584
	HPA063154	0.0556012	0.422716
	HPA063182	-0.0126812	0.11559
	HPA063270	-0.00565516	0.0563748
	HPA063273	0.0325159	0.489601
	HPA063302	0.0542469	0.24276
	HPA063325	0.000900528	0.00932454
	HPA063389	0.0952623	0.635356
	HPA063416	-0.0350304	0.407893
	HPA063469	-0.0192138	0.377878
	HPA063565	0.0817705	0.900856
	HPA063649	0.0252854	0.417719
	HPA063726	-0.109388	1.57392
	HPA063777	0.0228278	0.0691866
	HPA063781	0.0515169	0.691884
	HPA063808	-0.0614383	0.377023
	HPA063825	-0.0298471	0.256755
	HPA063834	0.0706114	0.906081
	HPA063868	0.000776748	0.00710056
	HPA063909	0.0706151	0.392585
	HPA063926	0.163812	0.315884
	HPA064008	0.0885893	0.617333
	HPA064041	-0.0638719	1.13553
	HPA064082	0.019288	0.205259
	HPA064106	-0.0273991	0.134947
	HPA064207	0.109601	0.991677
	HPA064215	-0.0703287	0.32183
	HPA064353	-0.0166621	0.141498
	HPA064387	0.165525	1.2697
	HPA064409	-0.0338684	0.34409
	HPA064422	0.0788967	1.26969
	HPA064516	-0.00684404	0.0325412
	HPA064531	-0.0267111	0.284289
	HPA064589	-0.0664731	0.626674
	HPA064606	-0.0394366	0.693527
	HPA064704	0.000789759	0.00651131
	HPA064728	0.0902367	0.501213
	HPA064731	0.116123	0.400303
	HPA064755	-0.0269113	0.323838
	HPA064792	-0.0193281	0.199727
	HPA064888	0.00594938	0.0668111
	HPA064988	0.0130421	0.191749
	HPA064998	0.0218629	0.0689278
	HPA065024	0.0162814	0.142721
	HPA065030	-0.028732	0.142094
	HPA065038	0.00206418	0.0145706
	HPA065065	0.0107249	0.0757886
	HPA065071	0.0122064	0.0327722
	HPA065096	-0.0637514	0.47202
	HPA065207	-0.0217234	0.507182
	HPA065250	0.0629234	0.443099
	HPA065261	-0.0109624	0.0876781
	HPA065275	0.0454561	0.175259
	HPA065309	-0.0107376	0.0449368
	HPA065354	0.0681366	0.8255
	HPA065355	0.00696482	0.0962195
	HPA065365	-0.111941	0.673334
	HPA065387	-0.0939012	0.644129
	HPA065419	-0.0889263	1.03023
	HPA065474	0.0182506	0.129373
	HPA065477	0.058044	0.775665
	HPA065502	-0.0366234	0.26224
	HPA065539	-0.0679935	0.512415
	HPA065566	-0.00186622	0.00934519
	HPA065722	-0.141623	0.792601
	HPA065727	0.0324096	0.20182
	HPA065792	0.0189518	0.232668
	HPA065850	-0.00878938	0.0627574
	HPA065881	0.0278135	0.169071
	HPA066080	0.104663	0.453566
	HPA066099	0.078567	0.23723
	HPA066168	-0.0293719	0.0845616
	HPA066204	0.0289511	0.174225
	HPA066235	0.0343002	0.506311
	HPA066264	0.120782	0.907235
	HPA066399	-0.0295552	0.233464
	HPA066482	0.00916935	0.0278848
	HPA066598	-0.0222515	0.448676
	HPA066761	-0.0315384	0.214119
	HPA066763	0.0411788	0.296444
	HPA066795	-0.111639	0.921072
	HPA066826	-0.00736865	0.0755951
	HPA066836	0.0567959	0.500645
	HPA066857	0.0562858	0.247309
	HPA066961	-0.0364145	0.429137
	HPA067055	0.14553	1.56677
	HPA067113	-0.0544998	0.243539
	HPA067155	-0.0914148	1.15464
	HPA067405	-0.0726939	0.658275
	HPA067430	-0.0533438	0.62001
	HPA067457	0.0144623	0.160658
	HPA067472	0.00529276	0.0301398
	HPA067557	-0.13077	0.9376
	HPA067580	0.0476247	0.557031
	HPA067602	-0.0364149	0.484453
	HPA067868	-0.031119	0.173326
	HPA068024	-0.0627487	0.735853
	HPA068091	0.0065974	0.0550385
	HPA068315	-0.0261404	0.13294
	HPA068325	-0.103212	0.844702
	HPA068335	-0.0273179	0.225688

## Sheet: EDTA_Fig_1c
Figure 1c
	HPA Antibody	Log2FC EDTA	-Log10Pval EDTA
	HPA000232	-0.066057	0.518496
	HPA000233	-0.0470293	0.324842
	HPA000284	-0.00978043	0.0464819
	HPA000512	0.105359	0.5776
	HPA000594	-0.00559109	0.0388288
	HPA000890	-0.0883879	0.340651
	HPA000926	0.100213	1.12091
	HPA001007	-0.0504067	0.273193
	HPA001048	0.0891002	1.10288
	HPA001235	-0.0260623	0.370825
	HPA001330	0.00191079	0.0100778
	HPA001352	0.0608227	0.870431
	HPA001371	0.0297061	0.367528
	HPA001384	-0.081078	0.520155
	HPA001412	-0.0727049	0.806595
	HPA001578	0.0859777	1.45758
	HPA001597	0.0653903	0.612202
	HPA001616	0.143787	1.82335
	HPA001646	0.0932751	1.39257
	HPA001654	0.0650362	0.742739
	HPA001743	0.00285644	0.0267199
	HPA001804	-0.0690202	0.432501
	HPA001815	0.0864301	0.473036
	HPA001845	0.070972	0.785381
	HPA001866	0.230281	1.67245
	HPA001914	0.02313	0.266521
	HPA002022	-0.0317004	0.186641
	HPA002036	0.0160589	0.127369
	HPA002082	0.471175	3.31198
	HPA002274	0.0394802	0.256733
	HPA002549	0.041347	0.290182
	HPA002642	0.00748904	0.0967303
	HPA002655	0.322124	2.11596
	HPA002806	0.126394	0.618241
	HPA002839	-0.0374199	0.769089
	HPA003042	0.165836	2.53313
	HPA003275	0.0236984	0.17719
	HPA003417	-0.030023	0.159938
	HPA003431	-0.0007708	0.00584672
	HPA003520	0.0994471	0.21968
	HPA003528	0.0247194	0.216382
	HPA003552	-0.0452616	0.431084
	HPA003732	0.0458225	0.347924
	HPA003739	0.0426696	0.275891
	HPA003827	0.0403129	0.428198
	HPA004100	0.00908641	0.0760081
	HPA004146	-0.0205411	0.282454
	HPA004182	-0.03201	0.19933
	HPA004822	-0.0130617	0.141274
	HPA004917	0.0232983	0.370241
	HPA005149	0.0525525	0.426602
	HPA005484	-0.0673653	0.562547
	HPA005550	0.0969988	1.23652
	HPA005575	0.103116	1.03702
	HPA005628	-0.0808958	0.400078
	HPA005677	0.0348245	0.457068
	HPA005711	0.0322241	0.358589
	HPA005787	-0.0112451	0.120158
	HPA005942	-0.00273478	0.0249034
	HPA006139	-0.109706	0.940906
	HPA006171	-0.0949366	0.392375
	HPA006224	0.00956444	0.118551
	HPA006225	-0.0252074	0.205945
	HPA006337	-0.0586668	0.555624
	HPA006660	0.0431699	0.316508
	HPA006882	-0.0198189	0.148786
	HPA006889	0.0510393	0.288316
	HPA007215	-0.0375922	0.340773
	HPA007301	-0.0157934	0.0645363
	HPA007328	-0.0881866	0.920506
	HPA007384	-0.0523042	0.413609
	HPA007567	-0.0245051	0.23728
	HPA007586	-0.0669745	0.609286
	HPA007601	-0.0422377	0.188946
	HPA007619	-0.0744665	0.91536
	HPA007688	-0.0317678	0.695273
	HPA007917	-0.0240246	0.0959114
	HPA008004	-0.0939196	0.835891
	HPA008175	0.00505898	0.0241654
	HPA008401	0.0186279	0.194195
	HPA008412	0.00736786	0.0948593
	HPA008605	0.149033	0.367737
	HPA008848	-0.0190466	0.333392
	HPA008928	0.00553006	0.0449944
	HPA008966	-0.0323886	0.35784
	HPA008992	-0.0160243	0.124818
	HPA009000	-0.0177073	0.221966
	HPA009039	-0.0266437	0.240218
	HPA009300	0.0523065	0.361456
	HPA010087	0.0281514	0.14846
	HPA010088	-0.0099986	0.0630061
	HPA010089	-0.0330774	0.115675
	HPA010552	-0.316095	1.25977
	HPA010565	-0.0276981	0.330876
	HPA010718	-0.000872177	0.00627524
	HPA010776	-0.0482475	0.389967
	HPA010964	0.0137311	0.126762
	HPA011323	0.000233212	0.00615077
	HPA011325	0.00808037	0.0607834
	HPA011650	-0.00891583	0.0500688
	HPA011746	0.0247708	0.30272
	HPA011835	-0.0055784	0.0669641
	HPA011902	0.00317633	0.0169972
	HPA011905	-0.0242573	0.3091
	HPA011937	0.00818255	0.0807131
	HPA011970	0.0388147	0.0937629
	HPA011972	0.0530173	0.595946
	HPA012378	0.00964974	0.158181
	HPA012696	0.0497786	0.261472
	HPA013149	-0.0516494	0.362763
	HPA013409	0.00512998	0.0399234
	HPA013783	0.0590159	0.206197
	HPA013784	0.0117898	0.0610791
	HPA014011	-0.0273161	0.106342
	HPA014750	-0.0126774	0.0489259
	HPA015110	-0.0942522	0.639652
	HPA015141	0.129442	0.641538
	HPA015577	-0.0324923	0.201781
	HPA015658	-0.0508522	0.310411
	HPA015667	-0.0284022	0.0998289
	HPA015671	0.0455052	0.47093
	HPA015693	0.0287527	0.313413
	HPA015720	0.0256005	0.151549
	HPA015963	0.025355	0.339294
	HPA016503	0.0239297	0.247346
	HPA016700	0.00196875	0.0178608
	HPA017082	0.0626903	0.184219
	HPA017162	-0.0281993	0.128465
	HPA017167	0.00985822	0.0552309
	HPA017171	0.04516	0.647524
	HPA017357	-0.0184343	0.263326
	HPA017363	-0.0014908	0.0106489
	HPA017642	-0.00288442	0.0273834
	HPA017672	0.0611742	0.85839
	HPA017860	0.0036779	0.0211576
	HPA017959	-0.0361953	0.262682
	HPA018018	-0.040183	0.160619
	HPA018122	-0.025203	0.365075
	HPA018128	-0.0473861	0.319601
	HPA018468	0.0352148	0.38973
	HPA018844	0.0136587	0.0823619
	HPA018884	0.0340618	0.600747
	HPA019229	-0.0617045	0.336635
	HPA019237	0.0391052	0.449123
	HPA019328	-0.0031141	0.0113808
	HPA019596	-0.0288663	0.348541
	HPA019845	-0.00447603	0.0194141
	HPA020038	-0.0562583	0.139619
	HPA020660	-0.0783134	0.667888
	HPA021072	-0.150197	1.4421
	HPA021074	0.0771626	0.967864
	HPA021513	-0.0923697	0.99566
	HPA021515	-0.0115991	0.153163
	HPA022802	0.0615431	0.316182
	HPA023109	-0.0345364	0.248409
	HPA023128	-0.00137411	0.0133807
	HPA023317	0.0187793	0.0862011
	HPA023430	0.00148895	0.0202973
	HPA023463	0.0312727	0.126205
	HPA023526	-0.0281169	0.433549
	HPA023670	-0.011267	0.0593433
	HPA023974	-0.0242011	0.388518
	HPA023980	-0.0262731	0.210912
	HPA024190	0.049891	0.202388
	HPA024205	-0.0346269	0.106096
	HPA024527	-0.0064811	0.0327737
	HPA024637	0.034223	0.438568
	HPA025229	-0.0947917	1.01186
	HPA025287	-0.0263842	0.51478
	HPA025703	0.0337869	0.166417
	HPA026290	0.286183	2.86602
	HPA026317	-0.0474984	0.270164
	HPA026534	-0.0732479	0.616928
	HPA026645	0.0467959	0.688067
	HPA026763	0.0483276	0.401272
	HPA026828	-0.0231991	0.219269
	HPA026871	-0.0754308	0.386434
	HPA026934	0.0338693	0.408724
	HPA027090	-0.0559375	0.357958
	HPA027227	-0.060496	0.334498
	HPA027331	0.0431597	0.552855
	HPA027455	0.0652589	0.432391
	HPA027460	0.142484	1.95512
	HPA027462	0.150757	1.02995
	HPA027479	-0.00659201	0.070316
	HPA027549	0.00912295	0.135847
	HPA027563	0.0244767	0.233357
	HPA027572	-0.000864668	0.00376568
	HPA027582	-0.06219	0.439765
	HPA027831	0.00266022	0.00516038
	HPA028386	0.0591045	0.458062
	HPA028452	-0.143264	1.11245
	HPA028488	0.0476051	0.319242
	HPA028584	-0.116452	0.680647
	HPA028592	0.00127178	0.00728819
	HPA028695	-0.0267803	0.154539
	HPA028728	0.0423556	0.128801
	HPA028736	0.0489618	0.225882
	HPA028808	0.032353	0.537484
	HPA028847	-0.0588444	0.593934
	HPA028903	-0.0247754	0.0609483
	HPA029040	0.0443013	0.416509
	HPA029041	0.00174314	0.0198913
	HPA029042	-0.147395	0.851961
	HPA029100	0.0135583	0.126365
	HPA029300	0.254511	1.31619
	HPA029814	0.0176628	0.0892944
	HPA029829	0.144516	1.62769
	HPA029920	0.091295	0.470574
	HPA029944	-0.018413	0.170367
	HPA029945	-0.0693876	0.668987
	HPA029950	0.0591999	0.532795
	HPA030153	0.0206128	0.364017
	HPA030154	-0.0755355	0.565531
	HPA030155	-0.0499161	0.577315
	HPA030549	0.00643425	0.0763966
	HPA030717	-0.0400079	0.26381
	HPA030721	-0.0122873	0.138803
	HPA030722	0.0771226	1.24329
	HPA030770	0.0342502	0.111043
	HPA030875	0.0661333	0.900618
	HPA030898	0.0990941	0.483098
	HPA030899	-0.011073	0.168849
	HPA030948	-0.114705	0.671851
	HPA030949	0.157455	0.941977
	HPA030958	0.0864919	0.510397
	HPA031169	-0.0402176	0.344816
	HPA031170	-0.0205943	0.079068
	HPA031171	-0.0380612	0.736509
	HPA031257	-0.0531633	0.294306
	HPA031258	0.110634	0.909719
	HPA031259	-0.0133382	0.0535945
	HPA031260	-0.0332342	0.115331
	HPA031320	0.134485	0.983724
	HPA031321	-0.146688	0.814949
	HPA031322	0.0476696	0.778999
	HPA031401	0.00946677	0.0546086
	HPA031471	0.0135541	0.12137
	HPA031498	0.0534821	0.433848
	HPA031532	0.0640632	0.389846
	HPA031677	0.129331	0.863568
	HPA031976	-0.0693773	0.415115
	HPA031991	-0.0785793	0.933549
	HPA031993	-0.0312835	0.21443
	HPA031999	-0.031499	0.33779
	HPA032016	0.0644186	0.249339
	HPA032152	-0.0183189	0.156246
	HPA034652	0.022554	0.166305
	HPA034653	-0.0101719	0.077638
	HPA034969	0.0158177	0.150296
	HPA034970	0.0132456	0.0772431
	HPA035145	0.0221735	0.303684
	HPA035149	-0.0291325	0.423501
	HPA035199	-0.0351608	0.363218
	HPA035237	0.0556228	0.12734
	HPA035307	-0.000658294	0.00279581
	HPA035381	-0.0841083	0.6979
	HPA035619	-0.0349611	0.27554
	HPA035620	-0.0439384	0.50336
	HPA035671	0.0143566	0.0765648
	HPA035672	-0.0550923	0.601918
	HPA036058	-0.0665593	0.364208
	HPA036107	0.00668391	0.0271639
	HPA036195	0.0568043	0.78697
	HPA036196	0.0131472	0.105454
	HPA036233	0.0940593	0.502918
	HPA036276	-0.0261056	0.123005
	HPA036277	-0.00652932	0.0582927
	HPA036387	0.0357292	0.399907
	HPA036481	-0.035257	0.428286
	HPA036503	-0.013667	0.0551453
	HPA036504	0.0286303	0.111309
	HPA036535	0.0201068	0.264587
	HPA036660	0.0237289	0.190401
	HPA036720	0.0463254	0.324445
	HPA036721	0.0270124	0.29136
	HPA036909	-0.0316373	0.163292
	HPA036910	-0.00715023	0.101218
	HPA036950	0.00017437	0.00184505
	HPA036977	0.0661135	1.10504
	HPA037382	-0.0636711	0.396358
	HPA037420	-0.019462	0.157038
	HPA037421	-0.0206192	0.107502
	HPA037422	-0.0104629	0.107378
	HPA037423	-0.0049183	0.0557504
	HPA037513	0.0804389	0.602992
	HPA037539	0.0411864	0.312626
	HPA037540	-0.0084967	0.0792082
	HPA037884	-0.00840476	0.0264726
	HPA037912	-0.0369123	0.551302
	HPA038189	0.0089798	0.168491
	HPA038195	0.0379203	0.210345
	HPA038206	-0.04326	0.856779
	HPA038207	-0.0950305	1.28055
	HPA038250	-0.128457	1.19436
	HPA038251	0.0274545	0.197422
	HPA038275	0.0351087	0.64445
	HPA038342	-0.123342	1.48028
	HPA038343	0.0733968	0.297806
	HPA038441	0.0592827	0.372751
	HPA038444	0.0343619	0.250025
	HPA038839	0.0639334	0.725377
	HPA038958	0.0135493	0.163389
	HPA039040	-0.0441906	0.199753
	HPA039076	-0.00752445	0.101386
	HPA039090	0.0400958	0.420037
	HPA039229	0.0689408	0.800027
	HPA039288	-0.0494087	0.902182
	HPA039363	0.0537488	0.913616
	HPA039461	0.00331135	0.0379981
	HPA039468	0.0821878	0.346807
	HPA039883	0.0823009	0.636462
	HPA039906	-0.0146771	0.116216
	HPA039943	0.0185801	0.174919
	HPA039979	-0.0546831	0.459414
	HPA039991	-0.0337176	0.309102
	HPA040081	0.0722325	1.13254
	HPA040196	0.0149208	0.104594
	HPA040213	-0.0380337	0.245529
	HPA040361	0.0508874	0.837214
	HPA040397	-0.0205904	0.16183
	HPA040444	-0.0312213	0.610774
	HPA040520	0.0630445	1.20909
	HPA040852	-0.0304361	0.358794
	HPA040876	-0.242716	1.0004
	HPA040879	-0.00208043	0.0149837
	HPA041077	0.00777154	0.10694
	HPA041276	0.00646385	0.0919406
	HPA041454	-0.016431	0.221759
	HPA041588	-0.0758352	0.243285
	HPA041602	0.0275308	0.250995
	HPA041631	0.0132665	0.12769
	HPA041667	-0.00329097	0.0382046
	HPA041873	-0.0264084	0.152953
	HPA041921	-0.0137964	0.059291
	HPA041943	-0.196221	1.05542
	HPA041977	0.0451499	0.369431
	HPA042014	-0.0168774	0.140163
	HPA042061	-0.214205	1.61024
	HPA042093	0.04607	0.346995
	HPA042110	-0.0453495	0.295236
	HPA042212	0.177739	2.40239
	HPA042340	0.10155	0.427219
	HPA042411	0.0044348	0.036872
	HPA042428	0.0147722	0.100351
	HPA042431	0.00315378	0.0250234
	HPA042456	0.0146514	0.128129
	HPA042524	-0.050427	0.325163
	HPA042729	-0.0501546	0.20788
	HPA042761	0.026397	0.26454
	HPA042831	0.0849981	0.689469
	HPA042909	0.0199473	0.151929
	HPA042924	-0.00563056	0.0239093
	HPA042942	-0.0483207	0.276498
	HPA042950	0.0406777	0.808963
	HPA042965	-0.0786163	0.279134
	HPA043083	-0.0200014	0.101644
	HPA043434	0.0271483	0.285601
	HPA043442	-0.0535527	0.403361
	HPA043594	0.0248061	0.0976953
	HPA043616	-0.0693619	0.526514
	HPA043871	-0.0471353	0.352857
	HPA043887	0.0548635	0.765681
	HPA043905	-0.0408991	0.244504
	HPA043937	-0.0395663	0.394451
	HPA044116	0.0138117	0.232564
	HPA044166	0.0867312	0.988879
	HPA044180	0.0125553	0.127751
	HPA044205	-0.0439128	1.06898
	HPA044326	-0.0153832	0.157944
	HPA044386	0.0530036	0.402401
	HPA044612	0.00592282	0.0614339
	HPA044649	-0.0645289	0.422621
	HPA044653	-0.000450468	0.00548649
	HPA044659	0.258366	3.51318
	HPA044767	-0.0206586	0.167585
	HPA044890	-0.02461	0.351987
	HPA044920	0.0152568	0.081882
	HPA044929	-0.019793	0.180298
	HPA044955	0.124925	1.00255
	HPA045026	0.0330646	0.165196
	HPA045188	0.0131629	0.112395
	HPA045205	0.0291342	0.144792
	HPA045206	-0.179672	1.10487
	HPA045228	0.00804433	0.0385391
	HPA045254	0.0137497	0.0681315
	HPA045273	-0.0430546	0.969335
	HPA045286	-0.309265	1.01708
	HPA045409	0.0637327	0.346091
	HPA045432	0.00212542	0.0170025
	HPA045563	0.0415701	0.281754
	HPA045721	0.164805	0.830473
	HPA045739	-0.0828061	0.265428
	HPA045822	-0.02844	0.101502
	HPA045827	-0.000163064	0.000482168
	HPA045885	0.0191301	0.116026
	HPA045916	-0.00235365	0.0390061
	HPA046055	-0.052872	0.300874
	HPA046122	-0.0199297	0.258996
	HPA046136	0.0923273	0.681071
	HPA046432	-0.0527767	0.871874
	HPA046433	-0.0121843	0.0819434
	HPA046528	0.129868	0.81547
	HPA046574	-0.0748291	0.527828
	HPA046579	0.010992	0.105998
	HPA046598	0.0379043	0.277698
	HPA046618	-0.0177321	0.310752
	HPA046715	-0.0370658	0.255631
	HPA046727	0.0389795	0.517897
	HPA046728	0.00700655	0.0271595
	HPA046773	-0.133942	1.36714
	HPA046793	0.00926374	0.0765024
	HPA046851	0.0302623	0.335706
	HPA046862	0.0821077	0.450244
	HPA046964	0.0173899	0.272883
	HPA047091	-0.0151044	0.0799957
	HPA047127	-0.00600252	0.0490445
	HPA047248	-0.0209367	0.118388
	HPA047516	-0.0864018	1.11477
	HPA047675	-0.0365445	0.174546
	HPA047725	0.0918492	2.63005
	HPA047847	0.00132617	0.00649148
	HPA047848	0.011795	0.082021
	HPA047866	-0.0177985	0.123115
	HPA047903	-0.114362	1.28426
	HPA047942	0.082293	0.398264
	HPA047992	-0.0699967	0.556602
	HPA048033	-0.0383378	0.251804
	HPA048043	0.0868184	0.526141
	HPA048055	-0.0204132	0.203872
	HPA048058	0.0217036	0.143551
	HPA048105	-0.0704092	0.227381
	HPA048154	0.0824469	0.7204
	HPA048214	-0.0205163	0.171776
	HPA048345	-0.0787827	0.457833
	HPA048375	0.0353407	0.218993
	HPA048381	-0.0323429	0.158876
	HPA048488	0.0127615	0.0527404
	HPA048546	-0.00791092	0.0951053
	HPA048578	-0.00180339	0.00874598
	HPA048592	0.10123	0.791613
	HPA048738	0.10122	1.49109
	HPA048739	0.0630584	0.497045
	HPA048749	0.00512188	0.0846592
	HPA048823	0.00951628	0.146644
	HPA048828	-0.0249058	0.0895519
	HPA048862	-0.0663703	0.383494
	HPA048879	-0.042087	0.335946
	HPA048946	-0.0320927	0.173935
	HPA048969	0.00125756	0.00969805
	HPA048972	0.0339047	0.20222
	HPA048978	0.039555	0.312761
	HPA049031	-0.0207652	0.152073
	HPA049045	0.0846316	0.940777
	HPA049292	0.000524437	0.00168525
	HPA049425	-0.0386857	0.281589
	HPA049508	-0.06049	0.488957
	HPA049515	0.0816903	0.688976
	HPA049525	0.0379127	0.62538
	HPA049663	0.0154204	0.078079
	HPA049665	-0.0192132	0.1308
	HPA049727	-0.00850933	0.0381624
	HPA049741	-0.0687789	0.267466
	HPA049771	0.0317398	0.203705
	HPA049793	-0.113491	0.702261
	HPA049818	-0.0741036	0.687735
	HPA049832	-0.0390674	0.257177
	HPA049852	0.045006	0.265634
	HPA049956	0.0802878	0.912542
	HPA050030	0.0421506	0.447304
	HPA050035	-0.00012509	0.00299038
	HPA050037	0.0313729	0.24264
	HPA050076	0.0429549	0.228652
	HPA050124	-0.172906	1.30712
	HPA050221	0.080054	0.517627
	HPA050269	-0.209636	1.23321
	HPA050631	-0.08242	0.540512
	HPA050667	-0.00778302	0.0521038
	HPA050724	-0.0658576	0.670072
	HPA050798	0.00721529	0.0477506
	HPA050823	0.0423264	0.202996
	HPA050862	-0.0500541	0.422973
	HPA050978	0.00955729	0.0367706
	HPA051006	0.0266568	0.247744
	HPA051110	-0.0807244	0.391107
	HPA051148	-0.0942618	0.597736
	HPA051182	0.0350215	0.189849
	HPA051183	0.0107398	0.0713174
	HPA051204	0.0190256	0.243914
	HPA051218	-0.00585425	0.0328794
	HPA051312	-0.0637187	0.500299
	HPA051326	-0.0498328	0.349607
	HPA051347	-0.0763813	0.81199
	HPA051370	0.0512472	0.531809
	HPA051476	0.0547385	0.768039
	HPA051506	-0.0244025	0.351791
	HPA051551	-0.0171105	0.140046
	HPA051563	0.0277686	0.195353
	HPA051577	0.113784	0.639797
	HPA051588	0.0553285	0.527867
	HPA051604	-0.00917697	0.0860694
	HPA051620	0.0272812	0.165327
	HPA051629	-0.0396865	0.13834
	HPA051677	-0.0113964	0.121513
	HPA051787	-0.0296821	0.317197
	HPA051822	0.0899907	0.672095
	HPA051828	0.0135251	0.0931403
	HPA051985	0.0595154	0.585954
	HPA052000	0.00195394	0.00609952
	HPA052006	-0.0388571	0.262722
	HPA052024	-0.0484254	0.273672
	HPA052077	0.0224724	0.220837
	HPA052080	0.0485491	0.379957
	HPA052139	-0.0154109	0.0786393
	HPA052141	0.0190491	0.11405
	HPA052343	-0.00151845	0.0234517
	HPA052415	0.0478286	0.251351
	HPA052555	-0.0771844	0.730627
	HPA052603	0.117832	1.49298
	HPA052648	0.0354732	0.185996
	HPA052679	0.0164195	0.0711486
	HPA052704	-0.0632243	0.574117
	HPA052749	0.0589533	0.183802
	HPA052785	0.0536257	0.456186
	HPA052903	0.0536091	0.677809
	HPA052949	-0.0352053	0.289669
	HPA052957	-0.0203669	0.240822
	HPA053078	0.0182594	0.127704
	HPA053103	0.011663	0.163925
	HPA053107	-0.00810214	0.141612
	HPA053125	-0.0219352	0.180411
	HPA053290	-0.0140343	0.148577
	HPA053298	0.00841962	0.0197112
	HPA053417	-0.0298905	0.10678
	HPA053433	-0.0261601	0.281018
	HPA053470	0.332199	2.24659
	HPA053530	-0.00458989	0.0203895
	HPA053548	0.124762	1.35069
	HPA053561	0.0304827	0.205613
	HPA053746	0.108419	0.72311
	HPA053763	0.0834581	0.785268
	HPA053776	-0.0329646	0.178064
	HPA053837	0.0339474	0.419004
	HPA053902	0.009658	0.107557
	HPA053984	0.0807378	0.416451
	HPA054105	-0.0963071	1.25838
	HPA054229	0.0275176	0.140368
	HPA054235	0.0198136	0.0927351
	HPA054453	0.0199789	0.0762721
	HPA054566	0.0163846	0.125271
	HPA054569	0.00558522	0.0402384
	HPA054591	-0.00159824	0.00984941
	HPA054598	0.0453345	0.397339
	HPA054665	0.081639	0.271648
	HPA054688	0.00953093	0.0807194
	HPA054698	0.0265468	0.343536
	HPA054704	0.00180726	0.0113828
	HPA054712	0.0637807	0.517144
	HPA054728	-0.0225467	0.331947
	HPA054772	-0.00892288	0.0657634
	HPA054787	-0.0751412	0.861233
	HPA054858	-0.118889	0.406091
	HPA054954	-0.00236665	0.0187215
	HPA054984	0.0185546	0.218909
	HPA054986	0.0241069	0.346553
	HPA055037	-0.0182148	0.0998772
	HPA055069	-0.152142	0.529247
	HPA055096	-0.0245495	0.104916
	HPA055105	0.0475603	0.161718
	HPA055116	0.0171236	0.117251
	HPA055126	-0.000260843	0.0018025
	HPA055171	-0.0167727	0.157764
	HPA055174	-0.0390694	0.311507
	HPA055270	-0.0633987	0.543038
	HPA055309	-0.0443613	0.208357
	HPA055347	-0.0191545	0.0570543
	HPA055364	0.115566	0.916936
	HPA055365	-0.0377728	0.375911
	HPA055406	0.0578817	0.457045
	HPA055419	-0.00990787	0.105991
	HPA055461	0.0415937	0.621791
	HPA055622	0.0436188	0.33092
	HPA055767	0.0149623	0.213989
	HPA055834	0.145444	1.1268
	HPA055993	0.0187617	0.126154
	HPA056080	0.0177864	0.147562
	HPA056104	0.0251831	0.219082
	HPA056201	-0.0162246	0.1295
	HPA056226	0.0158134	0.121051
	HPA056262	0.0392601	0.755039
	HPA056378	0.0719474	0.945307
	HPA056395	-0.013802	0.0745772
	HPA056516	0.0622239	0.304749
	HPA056729	-0.0474512	0.334078
	HPA056756	-0.157041	0.65592
	HPA056857	0.0149395	0.0478281
	HPA056898	0.0458007	0.320851
	HPA056995	-0.00998936	0.0395102
	HPA057099	0.0121869	0.171407
	HPA057143	0.023629	0.17649
	HPA057158	0.0519478	0.15927
	HPA057179	0.0493039	0.354636
	HPA057242	0.0319786	0.174196
	HPA057322	0.00807705	0.0435538
	HPA057379	-0.00502604	0.0156274
	HPA057393	0.0384994	0.529075
	HPA057404	0.00210235	0.0187872
	HPA057594	0.00621159	0.0664224
	HPA057891	-0.0352796	0.414198
	HPA058020	0.022559	0.100074
	HPA058037	-0.0797503	0.285785
	HPA058108	-0.236353	1.46429
	HPA058514	0.0179659	0.227563
	HPA058610	0.0705633	1.21466
	HPA058724	0.244593	1.22164
	HPA058737	-0.0343498	0.309514
	HPA058780	-0.0431396	1.13345
	HPA058830	0.000495727	0.00665241
	HPA059037	0.0249549	0.264777
	HPA059074	0.15587	1.60693
	HPA059106	-0.00247553	0.00850852
	HPA059180	-0.0601509	0.178895
	HPA059191	0.130823	0.531647
	HPA059261	0.00931352	0.0711248
	HPA059525	-0.000251709	0.000752708
	HPA059580	0.0700469	0.436201
	HPA059686	0.00541585	0.0320851
	HPA059876	-0.0156297	0.098695
	HPA059913	-0.0173674	0.315696
	HPA059917	-0.0131022	0.0521453
	HPA059937	0.220177	3.45643
	HPA060273	-0.0298935	0.144486
	HPA060541	-0.0126155	0.135626
	HPA060604	-0.235805	0.710399
	HPA060820	0.0210511	0.194306
	HPA060965	0.0802631	0.637908
	HPA061333	-0.0189898	0.15173
	HPA061377	-0.124465	0.860299
	HPA061464	0.0128819	0.164245
	HPA061700	-0.0323227	0.146993
	HPA061798	0.0873156	0.289975
	HPA061862	0.0811059	0.548401
	HPA061957	-0.00192075	0.00717586
	HPA061982	-0.00165518	0.0100119
	HPA062146	-0.025883	0.284219
	HPA062231	-0.0626077	0.400017
	HPA062273	0.0499685	0.698974
	HPA062351	0.11725	0.386
	HPA062357	0.0277134	0.127684
	HPA062579	-0.118846	0.78431
	HPA062635	0.0476949	0.466355
	HPA062683	-0.00306507	0.026662
	HPA062800	-0.0805643	0.646157
	HPA062986	0.0108545	0.0635698
	HPA063058	-0.0531343	0.367335
	HPA063125	-0.015439	0.190583
	HPA063154	0.122231	0.913783
	HPA063182	-0.0266805	0.405259
	HPA063270	0.0123632	0.128378
	HPA063273	0.0418003	0.84249
	HPA063302	-0.00926539	0.0423383
	HPA063325	-0.0296391	0.250896
	HPA063389	0.090553	0.441838
	HPA063416	0.0707148	0.671114
	HPA063469	-0.0261953	0.603222
	HPA063565	0.0709817	0.693697
	HPA063649	0.0396567	0.822422
	HPA063726	-0.117299	1.79469
	HPA063777	-0.0598907	0.162524
	HPA063781	0.0094686	0.0978527
	HPA063808	-0.0638577	0.345377
	HPA063825	-0.0318582	0.244568
	HPA063834	0.0487557	0.409243
	HPA063868	0.0187539	0.249059
	HPA063909	0.023926	0.110409
	HPA063926	0.0993284	0.174181
	HPA064008	0.00338802	0.0227058
	HPA064041	-0.0261038	0.397505
	HPA064082	0.0297193	0.212076
	HPA064106	0.00402146	0.0176774
	HPA064207	-0.0141601	0.0648331
	HPA064215	0.027005	0.342437
	HPA064353	-0.0261486	0.221836
	HPA064387	0.171074	1.3103
	HPA064409	-0.0528791	0.466107
	HPA064422	0.0898015	1.36181
	HPA064516	0.00808127	0.0336757
	HPA064531	-0.00587431	0.0376968
	HPA064589	-0.0595116	0.341106
	HPA064606	-0.0197631	0.219549
	HPA064704	0.00434901	0.0262492
	HPA064728	0.0467485	0.343791
	HPA064731	-0.0195523	0.0693157
	HPA064755	0.0272312	0.255109
	HPA064792	-0.0207996	0.14929
	HPA064888	0.0463642	0.918451
	HPA064988	0.014313	0.138764
	HPA064998	0.0175635	0.0540389
	HPA065024	0.0119948	0.0935061
	HPA065030	0.0164744	0.0674196
	HPA065038	0.0308227	0.282214
	HPA065065	0.0188798	0.0975991
	HPA065071	-0.0644253	0.281168
	HPA065096	-0.0435294	0.356747
	HPA065207	-0.0014392	0.0172009
	HPA065250	0.0584605	0.361942
	HPA065261	-0.0455118	0.427195
	HPA065275	0.0369373	0.146679
	HPA065309	-0.0591604	0.364896
	HPA065354	0.00612879	0.0467094
	HPA065355	-0.0323294	0.306033
	HPA065365	-0.0967521	0.53917
	HPA065387	-0.0470039	0.341131
	HPA065419	-0.011728	0.0737643
	HPA065474	0.0206741	0.131626
	HPA065477	0.0100842	0.118031
	HPA065502	0.00507809	0.0277253
	HPA065539	0.0487637	0.370272
	HPA065566	0.0162716	0.114611
	HPA065722	-0.0694009	0.339381
	HPA065727	0.0252266	0.138462
	HPA065792	0.0191938	0.172765
	HPA065850	-0.00864943	0.0822824
	HPA065881	-0.00677206	0.0269005
	HPA066080	0.0276654	0.12122
	HPA066099	0.10078	0.55505
	HPA066168	-0.0239244	0.125456
	HPA066204	-0.00816051	0.0329693
	HPA066235	0.0446912	0.706934
	HPA066264	0.132853	1.13278
	HPA066399	0.0290654	0.183534
	HPA066482	-0.00826093	0.0228011
	HPA066598	0.00488186	0.0500436
	HPA066761	-0.059536	0.384364
	HPA066763	-0.000594343	0.00526873
	HPA066795	-0.10444	0.822717
	HPA066826	-0.0592106	0.517256
	HPA066836	0.0865373	0.930399
	HPA066857	-0.0395452	0.203515
	HPA066961	-0.0162438	0.154163
	HPA067055	0.117888	1.4276
	HPA067113	-0.0368625	0.142855
	HPA067155	-0.0408094	0.579166
	HPA067405	-0.0974455	1.58856
	HPA067430	-0.0547569	0.41055
	HPA067457	0.00159994	0.0193385
	HPA067472	-0.0856327	0.900597
	HPA067557	-0.0922247	0.874736
	HPA067580	0.0752184	1.25863
	HPA067602	-0.00766049	0.0894589
	HPA067868	-0.0457967	0.287834
	HPA068024	-0.0379219	0.280029
	HPA068091	0.0872916	0.852685
	HPA068315	-0.0487848	0.207114
	HPA068325	-0.0732408	0.579222
	HPA068335	0.0280307	0.349961

## Sheet: VEBIOS ER (CITRATE) Fig_1d
Figure 1d
		LogMFI(AU)
		SULF1	CD47	SELP	ADORA2A
	Status	HPA059937	HPA044659	HPA002655	HPA003042
	case	7,64900881	8,551514487	6,012108627	6,585674789
	control	7,306387412	8,014955396	6,325313486	6,330608255
	case	8,207122353	8,455467174	6,100753173	6,785827921
	case	7,728378522	8,753550857	6,606012036	7,141077248
	case	7,630277557	8,344026991	6,885070789	6,994958236
	case	8,097622398	8,058859625	6,535754972	6,687223115
	control	7,476081892	8,335970849	6,379256555	6,439061919
	control	7,768613626	8,333829723	6,110046616	6,427133569
	case	8,045364964	8,150301868	6,308756884	6,661070241
	case	8,044817946	8,499717349	6,393193336	6,633240861
	control	7,900474628	8,387406339	6,489598928	7,092722424
	case	8,144654937	8,396388977	6,29687517	6,789901223
	case	7,915004451	8,307699099	6,483015429	6,758730256
	case	7,878734094	8,708569812	6,145031066	7,08550722
	case	8,788347122	8,300734429	6,226421809	6,927555104
	control	7,735153286	8,429358637	6,154107571	6,552882086
	case	7,785894399	8,382851601	6,545397568	6,622997219
	case	8,258023401	8,56589746	6,330241649	6,542771255
	case	7,900464328	8,577308036	5,900904484	6,682029744
	control	7,53064313	7,842170763	6,443334871	6,70319313
	control	7,712626935	7,824708529	6,392102151	6,411852484
	control	7,996971625	8,249417024	6,226155077	6,753304681
	case	7,780356568	7,921090644	7,946939785	6,949788948
	control	7,612860111	8,084402787	6,433272479	6,643070224
	case	8,011617529	8,026448908	6,305159461	6,60367367
	case	7,921442866	7,945530691	6,079712299	6,605448423
	case	7,905269964	8,306050886	6,196448292	6,510234324
	control	7,564208321	8,164458377	6,163932355	6,545534324
	control	7,674480141	8,309546834	6,214546611	6,786935368
	case	7,669128653	8,453870635	6,334262962	6,776970368
	control	8,134385511	8,395509803	5,995061498	6,666144472
	control	7,795169859	8,29846992	5,945798384	6,606414692
	control	7,366750487	8,141990457	6,164364643	6,840066537
	control	8,433662438	8,246124119	5,96152639	6,751054094
	control	7,281187308	8,226608575	5,935075032	6,614840602
	control	7,635548666	8,40574884	5,935738071	6,625160113
	control	7,597761373	8,445259466	5,841450469	6,66991674
	control	7,439464116	8,01136965	6,162399832	6,587044158
	case	8,046533804	8,230798097	6,526831182	6,574764595
	case	7,912628478	8,600562094	6,003509859	6,614716882
	control	7,511687492	8,629472117	5,872563217	6,65667866
	case	7,723393163	8,165067993	6,25399503	6,561486325
	control	7,703669059	8,218170851	6,688054269	6,537037809
	case	8,077051292	8,087611296	6,605540375	6,681287678
	control	7,602306901	7,884697937	6,034954611	6,677357188
	control	7,305312775	8,073905982	6,233051547	6,590787587
	case	7,782253958	8,097646047	6,30421851	6,566195357
	case	8,355321894	8,23071562	6,255975473	6,570080453
	case	7,943189949	8,375901991	6,070884798	6,684421015
	case	7,694680739	9,148703703	6,539831153	6,999752755
	case	7,969613597	8,596352996	6,524784642	6,938149837
	control	7,730093704	8,41484837	6,153217444	6,702776496
	case	7,776930078	7,857421861	6,931430935	6,768175207
	control	8,154427545	8,128899367	6,015955421	6,669484154
	case	7,959834338	8,533360772	6,596173682	6,815179395
	control	8,021842402	8,108838315	6,068610053	6,726182985
	control	7,440586833	8,325209613	6,9170397	6,529813642
	case	8,443530272	8,916362525	5,897300209	6,670440505
	case	8,192610862	8,923342049	6,135184944	6,822075722
	control	7,693964272	8,057149864	6,005438893	6,901819147
	control	7,567093385	8,473789461	6,031059337	6,851267343
	control	7,614147303	8,490168769	5,832909405	6,603984553
	case	7,89574732	9,018791236	6,004022915	6,925108384
	control	7,407799384	8,844508287	5,894696753	6,802059526
	case	7,836335218	8,610919753	6,532891047	6,493379417
	control	7,722485393	8,073438579	6,332664464	6,877476983
	control	7,778058089	8,11652467	5,981029485	6,649211857
	control	7,847502667	8,778651172	6,025991068	6,59652532
	control	7,711037621	8,361424837	6,122911725	6,520261852
	case	7,941774366	8,322391803	7,142692059	6,697823598
	control	7,707609761	8,322801503	5,947122507	6,515595339
	control	7,466875915	8,098818048	6,08887355	6,559328338
	case	8,263928965	8,394899576	6,047312001	6,514441098
	case	7,582704631	9,023245714	7,910545478	6,91419732
	control	7,65136507	8,05646816	7,307358927	6,500557123
	control	7,672138637	8,356399962	6,12374407	6,522507463
	case	7,749523994	8,856366234	6,527087941	6,664850902
	control	7,871189938	8,442488865	5,877595959	6,632097299
	control	8,451491102	8,367295382	6,381764024	6,791313421
	case	8,219262764	8,677109137	5,966017127	6,815781483
	case	7,668044499	8,330410471	5,925398228	6,482426608
	case	8,272578225	8,344407024	6,104772229	6,623326718
	control	7,972513236	8,258517171	5,997459852	6,54251771
	case	8,218210789	8,385811947	6,295347321	6,621892699
	case	7,481233533	9,263175575	7,15008937	6,687197242
	case	7,456461485	8,464407368	6,07263381	6,470607879
	control	7,305038345	8,482534554	7,038969807	6,485560595
	control	7,563252924	8,262184672	7,037305137	6,327288402
	control	7,845003403	7,850082662	6,099592566	6,702629697
	case	7,54644846	8,27254799	6,506662817	6,446950498
	case	8,604951122	8,847895184	6,007686342	6,863913131
	control	7,737563077	8,250340286	6,150410924	6,482952088
	control	7,411307277	8,13835911	5,869594078	6,479846425
	case	7,446981726	8,596419425	7,481356346	6,876241269
	control	7,344212087	8,186907834	5,894167964	6,539229852
	case	7,628066597	8,193383103	6,380800416	6,564634073

## Sheet: VEBIOS ER (EDTA) Fig_1e
Figure 1e
		LogMFI(AU)
		SULF1	CD47	SELP	ADORA2A
	Status	HPA059937	HPA044659	HPA002655	HPA003042
	control	7,802353288	8,358088022	6,258249375	6,133566654
	control	7,863285067	7,964541333	6,454869749	6,601637132
	control	7,95662873	8,472834428	6,991840652	6,040400714
	control	8,191410507	8,369970255	6,024137895	6,169501283
	control	8,053556429	8,067129759	6,007075955	6,190830713
	control	8,0097804	8,041852744	6,529012325	6,047050641
	control	8,056588737	8,08188832	6,157198223	6,273934565
	control	7,806446767	8,249409703	6,144069897	6,082455191
	control	8,102716914	8,402491519	5,551415624	6,435420146
	control	7,914501039	8,080182379	6,058245083	6,337656857
	control	7,8741994	8,280579554	6,390853368	6,308853639
	control	8,44619724	8,612995389	6,010050985	6,117307518
	control	8,230111332	8,273632138	5,759853204	6,339687763
	control	8,095403399	8,295705478	6,018014234	6,195212742
	control	8,21473543	8,042173567	5,972376349	6,495820796
	control	8,093010892	8,407443087	5,665108183	6,199960037
	control	8,026999335	8,105229888	5,909834063	6,095308743
	control	8,320120298	8,191264568	5,708328123	6,115136507
	control	8,079921076	8,525960384	5,826754355	6,32383566
	control	7,922583907	8,061699175	6,8484449	6,289932704
	control	7,824939623	8,176137533	5,792588994	6,338260107
	control	8,592907878	8,226482316	5,764490462	6,396057516
	control	8,04967971	8,355212644	5,718866131	6,208509209
	control	7,74860637	7,822452224	6,184935818	6,257612814
	control	8,015121168	8,081578614	6,008168391	6,354732754
	control	8,129814981	7,70185735	5,919121167	6,321671535
	control	8,308783969	8,008624574	5,940071876	6,278766142
	control	8,082012001	7,984728662	5,918267308	5,989485914
	control	8,179944365	8,332794846	6,377773787	6,711362781
	control	7,812449404	8,232391187	5,774663295	6,20476084
	control	8,037187063	8,050508912	6,291924609	6,535350576
	control	8,236951499	7,912799513	6,332626516	6,080757682
	control	8,035132122	8,265830581	6,997685446	6,317126044
	control	8,139853217	8,237892938	5,935300444	6,191711651
	control	8,003328993	8,369160978	5,814341912	6,404234248
	control	7,563013467	8,273588415	5,71474752	6,349212736
	control	8,332063191	8,446117512	5,795829759	6,269836129
	control	7,809938206	7,741156776	5,936434252	6,404853789
	control	7,827723405	8,212632273	5,939536198	6,084946095
	control	7,82792439	8,24357671	5,77725708	6,510391067
	control	8,116606709	8,150118176	5,703656198	6,588277501
	control	7,640474041	8,366819068	6,052422127	6,369809693
	control	8,293503418	8,364329662	5,840005355	6,437428796
	control	7,900356878	8,47530641	6,861741039	6,107003562
	control	8,037659997	8,151030942	6,017004203	6,21851396
	control	8,195340216	8,606071658	5,796765045	6,168186167
	control	8,015960911	8,231869967	5,741688324	6,3239465
	control	8,011704477	8,527101	5,766011391	6,213775525
	case	8,010226285	8,085868256	6,460340301	6,304907875
	case	8,465639186	8,46913475	6,258248952	6,263586645
	case	8,122095629	8,26773747	5,900493536	6,281123259
	case	8,138863497	8,041073577	7,151766886	6,477538219
	case	7,725216303	8,580652435	6,830551473	6,52859846
	case	8,348939225	8,282670042	6,317990114	6,396948291
	case	8,060266903	9,079125163	7,08472453	6,499574183
	case	7,984935888	8,530869673	6,014324318	6,563081587
	case	8,313428299	8,354532401	5,888091545	6,126377218
	case	8,28833963	8,444718749	6,295448133	6,084033711
	case	8,225577822	8,652409971	5,668967391	6,407375367
	case	8,104614475	7,743511086	6,689098824	6,354298943
	case	8,412381375	8,675449618	5,980172839	6,498149454
	case	8,321401221	8,095537177	6,286453177	6,277751414
	case	7,949844843	8,140709938	7,534758918	6,516336139
	case	8,031439898	8,648621278	6,246101981	6,518129131
	case	8,409028074	8,241060326	6,105764623	6,118104025
	case	7,979513297	8,281256965	6,249732766	6,602061087
	case	8,135492054	8,051851299	6,601518495	6,514075153
	case	8,192979862	8,42818361	6,405917877	6,331855258
	case	8,441870771	8,400137128	5,826759055	6,413952783
	case	8,427470014	8,290344286	6,124202585	6,284384428
	case	8,365669447	8,36442868	6,320851038	6,24941187
	case	8,233831098	8,8278612	6,536457091	6,827853246
	case	8,333849519	8,871713973	5,882824556	6,925770215
	case	8,151357339	8,013108408	5,942710157	6,245913572
	case	7,871911855	8,222582441	6,049242248	6,290125269
	case	8,094430483	8,33923584	5,846196141	6,097539237
	case	8,14248807	8,522301476	5,993298738	5,888036277
	case	8,013479165	8,166065901	5,81112435	6,188352779
	case	8,248741339	8,548169524	6,097313706	6,391702007
	case	8,363269801	8,383211592	5,903987969	6,348402948
	case	8,151502943	8,320301796	5,870992199	6,278369082
	case	8,216642121	8,742443075	5,647719367	6,382275293
	case	7,980661547	8,917282056	6,409094126	6,755807662
	case	8,114588139	8,254053939	6,048643363	6,483943968
	case	8,870028732	8,425023702	6,063480295	6,650510561
	case	8,459748169	8,511048367	5,898644065	6,317185992
	case	7,957348723	8,988905161	7,713665964	6,638856383
	case	8,157397282	8,152652261	6,23673721	6,160919955
	case	8,019048485	8,233191896	6,797658357	6,719992792
	case	8,191581696	8,459198086	6,238007242	6,346261076
	case	8,239597876	8,281710924	6,460402069	6,347292017
	case	7,853327555	8,426204868	5,97319154	6,172151611
	case	8,003938673	8,057295377	6,126402253	6,424782946
	case	8,234570693	7,904824042	6,435966014	6,341948264
	case	8,176121103	8,59557414	6,533130996	6,640293094
	case	8,620373668	8,715505118	5,957880419	6,471697909

## Sheet: IC-MS Fig_1f
Figure 1f
	Protein	Z-score	Precursor Area LFQ (Log10)
	IGHV3-9	-0.76137	7.06337
	APOC1	-0.708659	8.61574
	AHSG	-0.707185	7.62387
	ALB	-0.683158	9.21396
	KNG1	-0.680811	7.89016
	SERPING1	-0.677009	7.63249
	CFH	-0.670382	6.72162
	IGHV4-59	-0.665155	7.21245
	HPR	-0.654486	7.92702
	SERPINA1	-0.650214	8.27898
	A2M	-0.645724	7.85739
	KNG1	-0.638599	7.92196
	CP	-0.630005	7.67422
	TF	-0.629764	7.77296
	ORM1	-0.615282	7.19381
	HP	-0.613132	7.96028
	A1BG	-0.603087	7.32063
	IGKC	-0.601025	9.26403
	HPX	-0.600371	8.13094
	IGHA1	-0.598892	8.5214
	C4BPA	-0.596874	7.75435
	Immunoglobulin kappa light chain OS=Homo sapiens PE=1 SV=1 - [IGK_HUMAN]	-0.582257	9.21661
	SERPINA3	-0.582098	7.94516
	IGHG2	-0.579816	8.84625
	IGHG4	-0.563341	8.83647
	IGHM	-0.554331	9.22617
	Immunoglobulin mu heavy chain OS=Homo sapiens PE=1 SV=1 - [IGM_HUMAN]	-0.545418	9.22617
	IGHG3	-0.537294	8.92019
	SERPIND1	-0.53415	7.46721
	APOE	-0.529003	8.31653
	F2	-0.523499	8.14963
	AGT	-0.52239	7.17289
	IGFALS	-0.521752	7.23399
	HBB	-0.502843	7.34609
	CLU	-0.502395	8.29637
	PROS1	-0.495654	6.82623
	PON1	-0.491266	7.93093
	APOC4	-0.485091	7.68636
	C2	-0.484766	7.0378
	APOA4	-0.484587	8.19322
	SERPINF2	-0.484175	7.42548
	APOA1	-0.481307	9.65386
	APOB	-0.464884	8.20457
	C1S	-0.461869	7.68753
	APOL1	-0.451643	7.4504
	PLG	-0.447888	7.96699
	C3	-0.447122	8.84275
	Immunoglobulin alpha-2 heavy chain OS=Homo sapiens PE=1 SV=1 - [IGA2_HUMAN]	-0.44269	8.22171
	PGLYRP2	-0.439282	6.90289
	F5	-0.432807	6.61679
	C5	-0.431543	7.55364
	ITIH1	-0.427981	8.15096
	GSN	-0.427268	8.11171
	IGLV1-47	-0.417686	7.59824
	C6	-0.416859	7.45311
	CD5L	-0.411978	8.12123
	ITIH2	-0.405523	8.25431
	VTN	-0.404454	8.50813
	APOD	-0.392223	7.99148
	FGG	-0.390809	9.617
	TRYP_PIG	-0.390185	9.4192
	ITIH4	-0.383318	8.06236
	ITIH4	-0.383318	8.06236
	C1QC	-0.37896	8.24188
	C8G	-0.377048	7.47212
	IGKV3-20	-0.368915	8.36141
	C1R	-0.367437	7.60318
	FGB	-0.364432	9.56309
	AMBP	-0.350064	8.06501
	C4B	-0.348592	8.11494
	C4A	-0.34422	8.11494
	APOC2	-0.343929	9.1922
	IGKV4-1	-0.325517	7.27974
	C8B	-0.312189	7.68505
	Ig gamma chain C region OS=Oryctolagus cuniculus PE=1 SV=1 - [IGHG_RABIT]	-0.304674	9.78438
	ACTB	-0.300842	7.5227
	CFB	-0.299593	8.31359
	KRT4	-0.290113	8.21138
	FGA	-0.283719	9.5832
	IGHV3-23	-0.277742	7.79481
	CPN1	-0.269467	7.15469
	FN1	-0.267335	8.6467
	C8A	-0.261694	7.60061
	C1QB	-0.250406	8.04852
	KRT9	-0.246575	8.76022
	CPB2	-0.232703	7.38142
	KLKB1	-0.226331	6.92507
	KRT2	-0.220179	9.09925
	C7	-0.213924	7.24105
	ACTC1	-0.212944	7.45813
	SAA2	-0.189292	8.03869
	KRT80	-0.173466	8.0848
	GAPDH	-0.172717	6.91194
	IGHV3-74	-0.172074	8.08877
	KRT1	-0.168718	9.27262
	Immunoglobulin lambda-1 light chain OS=Homo sapiens PE=1 SV=1 - [IGL1_HUMAN]	-0.166272	9.08636
	KRT10	-0.165784	9.07343
	IGHV3-7	-0.156231	8.1826
	LBP	-0.143283	7.20158
	DSP	-0.135764	6.87171
	Ig mu chain C region secreted form OS=Oryctolagus cuniculus PE=2 SV=1 - [IGHM_RABIT]	-0.1275	7.91485
	ANXA2	-0.115075	6.73148
	FLG2	-0.109917	7.30649
	APOC3	-0.106825	9.83187
	APOA2	-0.10591	9.19033
	KPRP	-0.103729	7.09489
	C9	-0.0715135	8.22393
	KRT77	-0.0703097	9.00058
	COL1A1	-0.0689714	7.93063
	KRT14	-0.068962	8.4801
	KRT16	-0.0641077	8.47982
	JCHAIN	-0.0373763	8.26285
	S100A9	-0.0298634	7.33646
	KRT17	-0.0174442	8.153
	SAA1	-0.0123093	8.46707
	HRG	0.0113433	8.2824
	IGKV1-5	0.0172566	7.40767
	KRT76	0.0293743	8.32456
	HRNR	0.0730039	7.3713
	KRT6B	0.0775103	9.01409
	KRT3	0.0795986	8.22324
	KRT5	0.0932823	8.81189
	KRT6A	0.133316	8.84628
	IGHG1	0.148156	9.01467
	COL1A2	0.16368	8.65916
	KRT13	0.249384	8.46918
	IGKV3D-20	0.36317	8.46464
	GLIPR2	0.452201	7.00598
	IGLC2	0.643159	9.08754
	KRT72	0.943035	6.93298
	LRG1	0.9907	7.9954
	KRT6C	1.09125	8.84628
	S100A6	1.4112	7.8556
	SULF1	4.0233	7.285
	CFHR5	5.09146	9.43243

## Sheet: CFHR5 DB Fig_1g
Figure 1g
		LogMFI (AU)
	Status	DB_CAPTURE_ HPA059937	DB_CAPTURE _HPA072446	DB_CAPTURE_HPA073894	SBA-Discovery_HPA059937
	Control	5,579729826	4,65396035	3,583518938	7,344212087
	Control	6,392754284	5,407171771	3,713572067	7,597761373
	Control	6,514712691	5,501258211	3,63758616	7,440586833
	Control	6,670132406	5,533389489	3,465735903	7,366750487
	Case	6,690842277	5,66296048	3,676300672	7,446981726
	Control	6,711740395	5,495116943	3,496507561	7,407799384
	Control	6,716594774	5,529429088	3,663561646	7,564208321
	Control	6,880384082	5,65248918	3,63758616	7,602306901
	Control	6,91968385	5,758901774	3,80666249	7,281187308
	Control	6,978679617	5,752572639	3,713572067	7,567093385
	Control	7,00261081	5,768320996	3,663561646	7,411307277
	Control	7,022868086	5,913503006	4,025351691	7,305312775
	Control	7,059187983	5,866468057	3,871201011	7,466875915
	Case	7,07834158	5,886104031	3,871201011	7,749523994
	Case	7,104965448	5,897153868	3,860729711	7,456461485
	Case	7,109470883	5,88192866	3,737669618	7,54644846
	Control	7,132497552	5,796057751	3,761200116	7,563252924
	Control	7,150701458	5,834810737	3,663561646	7,768613626
	Control	7,159291905	5,902633333	3,970291914	7,305038345
	Case	7,171272724	5,942799375	3,970291914	7,785894399
	Case	7,21854334	5,913503006	3,850147602	7,582704631
	Control	7,240291207	5,996452089	3,871201011	7,306387412
	Case	7,252408248	6,012491914	3,988984047	7,481233533
	Control	7,260171166	5,96229317	3,761200116	7,511687492
	Control	7,264730178	6,027072975	3,921973336	7,795169859
	Control	7,308542798	6,087910445	4,127134385	7,65136507
	Control	7,308542798	6,102558595	3,970291914	7,730093704
	Case	7,324489979	5,976350909	3,912023005	7,782253958
	Control	7,324819523	6,013715156	3,970291914	7,735153286
	Control	7,339537695	6,105908681	4,166665224	7,439464116
	Case	7,342131731	6,021023349	3,912023005	7,905269964
	Control	7,377758908	6,178980921	4,025351691	7,693964272
	Case	7,378383713	6,166467723	3,998200702	7,723393163
	Case	7,381190514	6,120297419	4,119037175	7,628066597
	Control	7,384920701	6,060290738	4,094344562	7,674480141
	Control	7,402451521	6,146329258	4,119037175	7,996971625
	Case	7,409439245	6,131226489	4,085976313	7,668044499
	Control	7,419979924	6,17586727	4,158883083	7,672138637
	Case	7,430410655	6,213607598	4,317488114	7,64900881
	Case	7,430707083	6,124683391	4,025351691	7,836335218
	Case	7,463649866	6,215607599	4,025351691	7,694680739
	Control	7,463936604	6,161207322	4,127134385	8,021842402
	Control	7,468798619	6,210600077	4,158883083	7,972513236
	Case	7,480710274	6,273819958	4,166665224	7,630277557
	Case	7,487733761	6,248042875	4,304065093	7,878734094
	Control	7,498038824	6,306275287	4,382026635	7,612860111
	Control	7,522400231	6,276643489	4,276666119	7,635548666
	Case	7,524561226	6,295266001	4,262679877	7,776930078
	Case	7,525100746	6,295266001	4,143134726	7,728378522
	Case	7,526717561	6,246106765	4,276666119	7,921442866
	Control	7,529943371	6,182084907	4,143134726	7,722485393
	Control	7,535029715	6,344758783	4,516338972	7,476081892
	Case	7,536097236	6,255750042	4,276666119	7,669128653
	Control	7,537430037	6,317164687	4,262679877	7,711037621
	Case	7,540887027	6,272877007	4,043051268	7,943189949
	Control	7,546446274	6,240275845	4,158883083	8,134385511
	Control	7,546446274	6,269096284	4,304065093	7,614147303
	Case	7,549082711	6,320768294	4,197201948	7,959834338
	Control	7,555120267	6,315358002	4,317488114	7,847502667
	Control	7,570958583	6,263398263	4,17438727	7,845003403
	Control	7,578656851	6,377576927	4,356708827	7,900474628
	Case	7,580189418	6,426488457	4,304065093	7,912628478
	Case	7,585788822	6,419994928	4,025351691	7,969613597
	Case	7,587057053	6,376726948	4,304065093	7,915004451
	Case	7,593374193	6,575075841	4,564348191	7,900464328
	Control	7,594632847	6,327043528	4,262679877	7,707609761
	Control	7,602401336	6,30718728	4,317488114	7,712626935
	Case	7,613818685	6,519147288	4,363098625	8,219262764
	Case	7,623153068	6,450470422	4,584967479	7,941774366
	Control	7,628031127	6,383506635	4,276666119	7,778058089
	Case	7,632885505	6,543911846	4,49980967	8,011617529
	Control	7,641324374	6,396929655	4,369447852	7,737563077
	Control	7,655390645	6,544631011	4,48863637	7,871189938
	Case	7,672757897	6,489204931	4,569543008	7,780356568
	Case	7,677400431	6,609349243	4,686750173	8,044817946
	Case	7,678557704	6,581332378	4,553876892	8,218210789
	Case	7,683403681	6,483107351	4,624972813	7,89574732
	Case	7,687997166	6,651571874	4,543294782	8,355321894
	Control	7,689828669	6,602587892	4,521788577	8,154427545
	Control	7,704811923	6,428105273	4,454347296	7,703669059
	Case	7,70616297	6,532334292	4,510859507	8,045364964
	Case	7,707961532	6,558197803	4,605170186	8,192610862
	Case	7,720461695	6,612041035	4,605170186	8,046533804
	Case	7,724225676	6,606650186	4,649187071	8,207122353
	Case	7,724888439	6,648336672	4,605170186	8,077051292
	Case	7,73587032	6,781057626	4,744932128	8,604951122
	Case	7,736525413	6,677083461	4,574710979	8,272578225
	Case	7,754481547	6,630683386	4,779123493	8,144654937
	Case	7,761744985	6,593044534	4,584967479	8,097622398
	Case	7,766840537	6,862757913	4,718498871	8,443530272
	Case	7,777373603	6,927557906	5,007296393	8,788347122
	Case	7,809947086	6,812345094	4,86753445	8,263928965
	Control	7,824445931	6,899218948	4,973279508	8,433662438
	Case	7,848153086	6,792344427	4,836281907	8,258023401
	Control	7,859413155	7,041411664	5,288267031	8,451491102

## Sheet: VEBIOS ER Fig_1h
Figure 1h
	Status	CFHR5_ng_ml	Ddimer_mg_L	CRP_mg_L
	Control	1216,19	0,29	1
	Control	1886,99	NA	2
	Control	1912,99	0,46	2
	Control	1939,32	0,77	4
	Control	1966,25	2,12	6
	Case	1985,91	1,87	1
	Control	2132,86	NA	2
	Control	2304,8	0,26	2
	Control	2330,42	0,39	38
	Case	2334,21	8,82	10
	Control	2337,58	0,09	1
	Control	2354,36	0,78	20
	Control	2361,33	0,99	10
	Case	2409,38	1,16	4
	Control	2465,27	1,82	4
	Control	2488,16	0,52	1
	Case	2498,86	1,59	8
	Control	2505,42	1,59	3
	Control	2518,45	0,79	18
	Control	2519,58	NA	1
	Control	2524,24	0,15	NA
	Control	2549,26	0,21	2
	Case	2550,96	4,82	27
	Case	2556,06	0,62	34
	Control	2556,63	0,56	3
	Case	2567,51	3,68	2
	Control	2585,24	0,65	2
	Case	2588,69	8,82	4
	Case	2601,46	0,82	1
	Control	2634,79	0,23	3
	Control	2649,66	1,5	3
	Case	2653,14	8,82	8
	Control	2674,69	0,31	3
	Control	2678,76	0,13	5
	Control	2682,04	0,3	2
	Control	2743,82	0,29	5
	Control	2793,68	0,89	5
	Control	2839,78	1,17	45
	Case	2842,71	13,21	30
	Control	2864,23	0,41	NA
	Control	2872,56	0,26	11
	Control	2883,01	0,4	35
	Case	2890,84	0,9	NA
	Control	2928,43	0,38	18
	Control	2992,21	0,25	2
	Case	3032,2	1,19	8
	Control	3054,71	0,45	1
	Case	3055,16	2,81	11
	Control	3055,76	NA	30
	Control	3058,62	0,79	54
	Case	3071,43	0,64	5
	Case	3100,58	NA	36
	Case	3123,36	4,28	1
	Control	3125,11	1,27	30
	Control	3125,36	4,08	5
	Case	3140,14	7,03	58
	Case	3197,17	1,55	NA
	Case	3210,87	8,82	17
	Case	3211,06	8,82	17
	Control	3225,39	0,36	4
	Case	3267,81	2,18	NA
	Control	3276,67	1,26	8
	Case	3300,38	8,82	10
	Control	3338,3	4,41	4
	Case	3345,39	8,82	21
	Case	3375,93	4,41	35
	Case	3391,65	8,82	11
	Case	3400,18	5,9	69
	Case	3438,82	1,3	8
	Control	3440,01	NA	1
	Case	3444,59	1,04	19
	Case	3537,64	26,24	44
	Case	3611,56	8,82	29
	Case	3624,48	3,52	26
	Control	3668,88	0,5	22
	Case	3704,99	4,41	90
	Case	3714,15	1,32	13
	Case	3719,89	7,08	14
	Case	3735,1	1,68	NA
	Control	3806,3	0,52	67
	Case	3837,45	1,13	12
	Control	3849,6	1,55	44
	Case	3883,17	0,41	36
	Case	3900,74	0,88	34
	Case	3902,37	1,39	84
	Control	4012,62	0,85	35
	Case	4117,15	1,62	199
	Case	4213,26	NA	97
	Case	4222,07	6,78	156
	Case	4545,74	1,5	126
	Case	4611,1	1,37	6
	Case	4672,58	4,5	136
	Control	5149,44	NA	190
	Case	5335,01	4,04	246
	Control	5559,49	1,92	304
	Case	6072,52	4,41	10

## Sheet: VEBIOS COAG Fig_1j
Figure 1j
	Status	CFHR5_ng_mL	Ddimer_mg_L	hsCRP_mg_L
	control	1378,35	0,25	0,77
	control	1387,49	1,18	2,8
	control	1437,85	0,17	0,95
	control	1514,90	0,44	0,47
	control	1554,62	0,4	16,3
	case	1560,37	0,15	0,46
	case	1563,55	0,8	0,7
	control	1585,69	0,34	0,57
	control	1598,07	0,3	0,2
	control	1627,73	0,25	3
	case	1635,04	0,37	2,2
	control	1647,85	0,36	0,94
	case	1684,83	0,16	0,22
	case	1709,32	0,18	0,73
	control	1736,78	0,22	1,2
	control	1794,40	0,29	0,26
	control	1800,07	0,35	1,6
	control	1819,18	0,4	2,4
	case	1822,21	0,29	0,91
	case	1822,21	0,27	1,1
	control	1824,00	0,18	0,2
	case	1828,27	0,09	0,34
	control	1836,45	0,21	0,2
	case	1836,45	0,22	0,67
	control	1836,45	0,32	0,73
	case	1843,38	0,17	0,35
	case	1861,44	0,45	0,46
	case	1867,25	0,25	0,2
	control	1881,16	0,17	0,2
	case	1885,09	0,14	0,33
	control	1887,09	0,3	0,35
	control	1915,31	0,37	6,5
	case	1918,29	0,36	0,54
	case	1925,52	0,37	0,79
	control	1934,35	0,88	1,9
	control	1936,12	0,21	2,6
	case	1937,29	0,35	0,34
	control	1938,28	0,17	0,2
	control	1943,17	0,15	0,36
	control	1944,16	0,09	0,2
	case	1944,16	0,52	0,99
	case	1957,84	0,3	2
	control	1965,51	0,33	0,26
	control	1966,63	NA	0,28
	case	1992,91	0,18	0,49
	control	2000,38	0,39	1,2
	case	2006,17	0,75	3
	case	2009,90	0,21	0,91
	case	2014,31	0,49	1,7
	control	2017,74	0,18	0,87
	control	2018,70	0,12	0,2
	control	2030,69	1,02	7,4
	case	2045,02	0,25	0,92
	control	2047,94	0,39	0,2
	control	2097,37	0,32	1,8
	control	2098,18	0,29	0,2
	case	2108,95	0,18	0,2
	case	2108,95	0,36	0,48
	control	2109,60	0,3	0,51
	control	2121,00	0,56	0,46
	control	2131,39	0,23	0,5
	control	2132,05	0,33	1,2
	control	2163,60	0,27	0,2
	case	2163,87	0,17	0,46
	case	2166,43	0,34	4,5
	case	2174,13	0,2	0,21
	control	2178,05	NA	0,28
	control	2178,05	0,31	1,8
	control	2180,93	0,33	0,24
	control	2185,49	0,17	0,2
	control	2203,14	0,22	0,57
	control	2214,95	0,23	2,1
	control	2216,64	0,38	0,72
	case	2220,03	4,23	0,35
	control	2225,11	NA	0,32
	case	2250,91	0,26	7,2
	control	2252,25	0,38	0,2
	case	2254,46	0,21	0,2
	case	2257,93	0,17	1,4
	control	2260,09	0,2	0,99
	case	2270,50	0,21	0,23
	control	2275,78	0,94	0,5
	case	2281,40	0,16	0,65
	case	2282,57	0,23	0,52
	case	2286,27	0,22	2
	case	2287,01	0,3	0,2
	control	2301,20	1,35	0,64
	case	2303,23	0,38	1,4
	control	2305,00	0,21	1,8
	control	2312,33	0,73	0,68
	control	2326,17	0,37	9,7
	case	2331,79	0,17	0,45
	control	2332,95	0,27	0,25
	case	2334,57	0,15	0,2
	control	2337,33	0,31	0,35
	control	2359,52	0,17	0,36
	case	2365,17	0,3	0,35
	case	2365,17	0,2	0,81
	control	2373,35	0,15	2,4
	control	2383,07	0,37	7,4
	control	2384,41	0,2	1,8
	case	2392,69	0,47	2
	control	2398,79	0,2	0,72
	control	2400,96	0,38	0,34
	case	2400,96	0,18	0,45
	control	2406,48	0,14	1,1
	case	2406,48	0,62	1,3
	control	2415,55	0,27	1,3
	case	2415,55	1,1	2,4
	control	2420,24	0,46	6
	control	2427,40	0,19	0,2
	control	2442,24	0,3	0,52
	case	2443,44	0,55	2,3
	control	2444,98	0,22	0,36
	case	2453,75	0,58	0,46
	case	2468,48	2,18	1,6
	case	2477,88	0,29	2,2
	control	2482,56	0,11	0,2
	case	2488,06	0,29	1,8
	case	2494,30	0,14	1,6
	case	2494,30	0,74	2,3
	case	2510,08	0,21	0,21
	control	2514,22	1,4	1,1
	control	2521,14	NA	20,2
	control	2529,24	0,44	10
	control	2531,98	0,25	0,34
	control	2532,50	0,33	0,28
	control	2536,14	0,62	2,3
	case	2540,19	0,45	5,2
	case	2543,40	0,51	3,8
	case	2545,67	0,37	0,64
	control	2548,40	0,26	4,6
	control	2562,44	1,04	2,5
	case	2564,81	0,64	0,23
	control	2567,54	0,39	3,4
	control	2570,59	0,53	2
	control	2570,83	0,56	2,5
	case	2573,58	0,54	1,4
	case	2576,34	0,39	0,41
	case	2578,46	0,27	1,7
	case	2579,09	0,25	0,69
	control	2592,10	0,18	0,97
	case	2601,65	0,15	NA
	case	2603,84	0,41	6,2
	control	2608,45	0,2	1,8
	case	2608,56	0,41	0,52
	control	2619,39	0,24	0,7
	control	2624,80	0,49	0,72
	case	2625,80	0,35	3,4
	case	2631,56	0,74	1,6
	case	2635,62	0,51	3,7
	control	2642,25	0,15	0,2
	control	2650,56	0,48	0,96
	control	2657,37	0,23	1,4
	case	2661,41	0,26	0,63
	control	2661,41	0,74	1,2
	control	2662,80	0,31	0,69
	control	2662,80	0,28	0,84
	control	2668,02	0,33	0,73
	control	2668,22	0,23	0,61
	control	2669,62	0,55	1,2
	control	2673,41	0,14	0,27
	control	2675,09	0,11	NA
	control	2679,07	1,25	1,9
	case	2689,58	0,64	1,6
	case	2707,86	0,89	3,5
	case	2708,84	0,22	0,79
	case	2710,12	0,16	0,73
	case	2716,95	0,21	0,4
	case	2731,72	0,39	1,5
	case	2737,12	0,49	0,48
	case	2737,12	0,28	12,6
	control	2740,55	0,32	1,5
	control	2750,60	0,48	1,2
	case	2751,39	0,26	3,3
	case	2754,74	0,32	0,41
	control	2759,60	0,35	6,2
	control	2760,13	0,24	1,3
	case	2765,52	0,89	3,5
	case	2769,45	0,25	11,4
	case	2773,18	0,25	1
	control	2774,83	0,3	2
	control	2774,83	0,15	0,2
	case	2777,52	0,3	0,2
	case	2778,98	0,38	0,45
	control	2781,67	0,17	0,22
	case	2790,97	0,5	3,2
	case	2792,44	0,41	0,31
	case	2792,44	0,38	1,4
	control	2794,90	0,3	NA
	case	2812,96	0,31	0,22
	control	2817,83	0,6	0,48
	control	2823,65	0,31	1
	case	2828,57	0,21	1,1
	control	2830,14	0,24	0,81
	control	2837,00	0,26	4,1
	case	2839,29	0,26	1
	case	2847,67	0,29	0,9
	case	2850,34	1,03	2,4
	control	2851,52	0,38	2,5
	control	2858,34	0,2	0,27
	case	2860,73	0,84	3,6
	control	2864,92	0,22	0,79
	case	2881,51	0,32	3,3
	control	2900,86	0,3	0,2
	control	2903,54	0,29	1,8
	control	2911,55	0,27	0,5
	control	2916,58	0,4	0,86
	case	2916,89	0,21	4,3
	control	2919,56	0,32	0,86
	control	2924,67	0,31	2,8
	control	2927,57	0,32	1,4
	control	2929,12	0,22	2,2
	case	2930,24	0,28	1,5
	case	2934,46	0,15	0,2
	case	2935,50	0,69	0,53
	control	2946,12	0,77	4,2
	case	2953,15	0,36	3,4
	case	2956,98	0,54	0,72
	case	2959,39	1,01	0,52
	case	2962,36	0,18	0,64
	case	2975,57	0,36	0,62
	case	2994,21	0,44	1,6
	control	2996,87	NA	0,98
	control	3001,12	0,29	0,41
	case	3001,12	0,71	4,2
	case	3003,79	0,73	1,5
	case	3011,77	0,25	1
	control	3050,98	0,28	3,1
	case	3054,32	0,35	1,3
	case	3054,32	0,71	6,6
	case	3056,34	0,24	0,2
	control	3063,32	0,17	8,4
	case	3068,62	1,85	5,2
	control	3079,24	0,23	0,37
	case	3086,41	0,56	2
	control	3088,48	0,64	2,2
	case	3099,46	0,37	0,2
	control	3102,11	0,55	0,97
	case	3110,16	0,36	2,8
	case	3139,16	0,36	1,8
	case	3155,34	1,13	10,3
	case	3168,14	0,26	2
	case	3178,67	0,4	3,2
	case	3224,73	0,39	3,5
	case	3248,60	0,23	5,4
	control	3252,31	0,33	5,1
	case	3254,05	0,39	1,2
	case	3290,82	0,28	1,3
	case	3299,59	0,6	1,8
	case	3303,16	0,73	3
	case	3309,98	0,29	4,8
	case	3317,96	0,47	3
	case	3329,54	0,42	13
	control	3352,06	0,22	1,7
	control	3371,73	1,1	3,7
	case	3380,44	0,47	1,2
	case	3385,71	0,44	2
	control	3389,77	0,12	0,22
	case	3399,25	1,44	10,6
	case	3416,53	0,94	4,2
	case	3424,43	0,48	4,3
	case	3448,89	0,54	6
	case	3488,32	0,45	1,7
	control	3512,03	0,14	0,46
	control	3596,91	0,31	0,83
	case	3618,14	0,87	2,8
	case	3652,64	0,57	4,5
	case	3664,54	0,4	12
	case	3671,53	0,41	2,9
	control	3713,93	0,13	3,6
	control	3867,72	0,33	12,6
	case	4049,04	0,78	6,9
	case	4138,44	5,68	7,3
	case	4176,82	2,89	3,5
	case	4267,82	0,6	10,2
	control	4569,45	0,26	3,9
	note: 6 samples = NA in CFHR5 not added into the list

## Sheet: C3 VEBIOS ER Fig_2d
Figure 2d
	Status	C3.ug.mL	CFHR5_ngmL
	Control	466.29	1216.19
	Control	330.33	1886.99
	Control	345.21	1912.99
	Control	512.59	1939.32
	Control	548.08	1966.25
	Case	529.04	1985.91
	Control	415.84	2132.86
	Control	NA	2304.8
	Control	292.01	2330.42
	Case	604.4	2334.21
	Control	782.09	2337.58
	Control	799.01	2354.36
	Control	803.11	2361.33
	Case	525.31	2409.38
	Control	NA	2465.27
	Control	583.84	2488.16
	Case	590.48	2498.86
	Control	NA	2505.42
	Control	902.92	2518.45
	Control	800.27	2519.58
	Control	651.49	2524.24
	Control	1120.26	2549.26
	Case	656.11	2550.96
	Case	402.49	2556.06
	Control	807.22	2556.63
	Case	908.29	2567.51
	Control	795.23	2585.24
	Case	765.34	2588.69
	Case	343.79	2601.46
	Control	639.73	2634.79
	Control	746.01	2649.66
	Case	434.32	2653.14
	Control	660.73	2674.69
	Control	565.18	2678.76
	Control	726.31	2682.04
	Control	314.89	2743.82
	Control	591.03	2793.68
	Control	415.59	2839.78
	Case	792.1	2842.71
	Control	634.6	2864.23
	Control	897.57	2872.56
	Control	436.33	2883.01
	Case	625.22	2890.84
	Control	637.73	2928.43
	Control	664.21	2992.21
	Case	487.45	3032.2
	Control	553.22	3054.71
	Case	766.58	3055.16
	Control	1110.06	3055.76
	Control	696.44	3058.62
	Case	692.3	3071.43
	Case	729.02	3100.58
	Case	447.43	3123.36
	Control	758.26	3125.11
	Control	691.42	3125.36
	Case	713.7	3140.14
	Case	577.23	3197.17
	Case	478.64	3210.87
	Case	532.77	3211.06
	Control	517.34	3225.39
	Case	904.94	3267.81
	Control	695.85	3276.67
	Case	591.03	3300.38
	Control	474.51	3338.3
	Case	490.31	3345.39
	Case	502.06	3375.93
	Case	769.67	3391.65
	Case	1101.41	3400.18
	Case	902.92	3438.82
	Control	503.64	3440.01
	Case	378.55	3444.59
	Case	716.39	3537.64
	Case	970.2	3611.56
	Case	853.42	3624.48
	Control	625.79	3668.88
	Case	63.71	3704.99
	Case	551.6	3714.15
	Case	838.52	3719.89
	Case	1207.26	3735.1
	Control	NA	3806.3
	Case	522.91	3837.45
	Control	685.82	3849.6
	Case	448.95	3883.17
	Case	NA	3900.74
	Case	962.21	3902.37
	Control	794.61	4012.62
	Case	757.34	4117.15
	Case	859.94	4213.26
	Case	722.69	4222.07
	Case	555.39	4545.74
	Case	615.34	4611.1
	Case	817.06	4672.58
	Control	858.63	5149.44
	Case	1015	5335.01
	Control	1187.47	5559.49
	Case	652.64	6072.52

## Sheet: C3 VEBIOS COAG Fig_2e
Figure 2e
	Status	C3.ug.mL	CFHR5.ng.mL
	Case	281.02	2108.95
	Control	364	2592.1
	Control	384.69	2178.05
	Control	386.28	1965.51
	Control	393.26	1887.09
	Case	414.38	1709.32
	Control	422.19	1938.28
	Case	435.2	2365.17
	Control	440.92	2216.64
	Case	449.14	2108.95
	Case	453.6	2576.34
	Case	455.54	1925.52
	Control	459.31	1437.85
	Control	461.93	2442.24
	Case	468.15	2006.17
	Control	476.85	1794.4
	Case	477.64	2287.01
	Control	481.04	2178.05
	Control	484.47	1585.69
	Case	494.88	1867.25
	Case	497.82	2839.29
	Case	502.22	2625.8
	Case	506.38	2174.13
	Control	509.58	1554.62
	Control	517.49	2531.98
	Case	519.26	1918.29
	Case	531.29	2045.02
	Control	532.84	1824
	Case	537.95	1937.29
	Case	538.1	2400.96
	Control	538.76	1736.78
	Control	538.98	1598.07
	Control	543.37	2312.33
	Control	544.21	1836.45
	Control	552.4	1934.35
	Control	553.22	2900.86
	Case	558.69	2415.55
	Control	560.75	2532.5
	Control	560.75	2098.18
	Case	561.82	2956.98
	Case	572.53	1822.21
	Case	577.08	3299.59
	Control	580.06	1944.16
	Control	581.19	2759.6
	Control	586.94	2109.6
	Control	587.32	2214.95
	Case	587.32	2792.44
	Case	589.34	2270.5
	Control	594.98	2774.83
	Case	600.78	2754.74
	Control	603.32	2427.4
	Case	604.73	1822.21
	Control	604.78	2337.33
	Case	605.29	3099.46
	Case	611.04	2689.58
	Control	611.34	2121
	Control	613.77	2673.41
	Control	614.63	2911.55
	Control	617.27	2415.55
	Control	618.59	1881.16
	Control	619.95	2097.37
	Control	620	2225.11
	Case	620.16	1684.83
	Control	620.28	1836.45
	Case	623.2	2331.79
	Control	629.31	2163.6
	Control	631.63	2514.22
	Control	634.51	2301.2
	Control	638.47	2185.49
	Case	647.12	2392.69
	Control	653.24	2929.12
	Control	653.46	2675.09
	Control	653.95	2774.83
	Control	656.4	2359.52
	Case	659.61	1944.16
	Control	660.18	2608.45
	Case	662.48	2443.44
	Control	662.59	2903.54
	Control	666.58	1378.35
	Case	666.58	1885.09
	Control	669.46	2017.74
	Control	675.32	3001.12
	Control	684.5	2203.14
	Case	689.39	2708.84
	Control	689.54	1647.85
	Control	689.94	2919.56
	Control	692.55	4569.45
	Control	693.51	2305
	Case	696.46	2163.87
	Control	696.48	1800.07
	Control	696.98	2996.87
	Case	699.63	2710.12
	Control	699.93	2275.78
	Case	701.24	2220.03
	Case	705.34	2716.95
	Case	708.54	2959.39
	Case	713.36	3011.77
	Control	714.63	2642.25
	Control	715.48	2132.05
	Control	717.16	2570.59
	Control	720.36	2668.02
	Case	723.22	2014.31
	Control	723.37	2252.25
	Control	727.12	2668.22
	Control	729.59	2521.14
	Case	730.31	2751.39
	Case	733.28	1861.44
	Case	734.39	2453.75
	Case	739.19	2281.4
	Control	745.81	2916.58
	Control	749.73	1966.63
	Case	753.08	2792.44
	Control	753.36	1943.17
	Control	756.98	2570.83
	Case	757.54	3399.25
	Control	758.51	2131.39
	Control	760.48	2000.38
	Case	762.11	2635.62
	Case	762.84	3054.32
	Case	763.98	3068.62
	Control	764.97	2781.67
	Control	768.8	2398.79
	Case	769.87	2564.81
	Control	772.33	2760.13
	Control	775.47	2018.7
	Case	779.53	2510.08
	Control	785.4	2030.69
	Control	788.67	2662.8
	Control	789.8	2619.39
	Case	791.77	1560.37
	Control	792.7	2180.93
	Case	795.19	1843.38
	Case	796.43	3329.54
	Case	797.64	2579.09
	Case	800.85	1836.45
	Control	801.47	2750.6
	Case	803.03	2777.52
	Control	807.96	2662.8
	Control	810.49	3252.31
	Case	810.79	2934.46
	Control	818.3	1819.18
	Control	822.73	2851.52
	Case	824.58	1957.84
	Control	827.34	2562.44
	Case	828.36	2494.3
	Case	831.4	2603.84
	Control	832.2	2260.09
	Control	833.78	2384.41
	Case	834.68	2468.48
	Case	834.98	3155.34
	Case	837.53	2935.5
	Case	840.38	4176.82
	Case	840.98	2573.58
	Case	843.01	2540.19
	Control	846.99	3596.91
	Control	849.41	1936.12
	Case	852.42	1635.04
	Case	853.33	2009.9
	Control	854.51	2529.24
	Case	864.6	3178.67
	Case	868.67	3003.79
	Case	870.49	2847.67
	Case	871.25	2254.46
	Control	874.6	3088.48
	Control	874.86	3079.24
	Case	874.86	3380.44
	Case	878.81	3086.41
	Case	885.21	2778.98
	Case	890.32	3139.16
	Case	890.75	2765.52
	Control	894.57	2794.9
	Control	895.66	2332.95
	Case	895.94	2916.89
	Case	897.95	3416.53
	Case	898.55	2828.57
	Case	907.06	3385.71
	Case	912.57	2365.17
	Control	915.74	2482.56
	Case	918.81	2707.86
	Control	921.71	2657.37
	Control	922.54	1514.9
	Case	923.53	2661.41
	Control	925.71	3389.77
	Case	927.18	2631.56
	Case	929.7	2578.46
	Case	932.49	2601.65
	Control	936.01	2420.24
	Case	936.41	2881.51
	Case	937.09	2477.88
	Case	941.76	2334.57
	Case	942.42	2257.93
	Control	942.48	2406.48
	Case	945.36	2250.91
	Case	948.13	2962.36
	Case	948.51	2860.73
	Control	952.51	2679.07
	Case	953.19	2282.57
	Control	955.21	2864.92
	Case	956.92	2166.43
	Case	965.68	1828.27
	Control	967.09	2400.96
	Control	967.38	2661.41
	Control	968.91	2444.98
	Case	969.08	2731.72
	Control	981.13	1387.49
	Control	983.93	2624.8
	Case	986.14	2812.96
	Control	996.05	2817.83
	Control	1002.41	2373.35
	Control	1004.55	2830.14
	Case	1007.77	2737.12
	Control	1009.5	3063.32
	Case	1021.65	4267.82
	Case	1022.64	2488.06
	Control	1028.57	2858.34
	Case	1029.67	3054.32
	Control	1030.45	2823.65
	Case	1032.83	3001.12
	Control	1033.89	2567.54
	Case	1038.12	3303.16
	Control	1052.96	1627.73
	Case	1053.28	1992.91
	Control	1057.29	2383.07
	Case	1058.93	3110.16
	Control	1064.79	3102.11
	Case	1066.23	1563.55
	Control	1068.8	1915.31
	Case	1072.16	3448.89
	Case	1076.28	2545.67
	Control	1082.41	2837
	Case	1094.12	2994.21
	Case	1096.02	2543.4
	Case	1097.11	3056.34
	Case	1097.8	3652.64
	Case	1097.96	2850.34
	Case	1099.92	4138.44
	Control	1106.47	2927.57
	Control	1110.12	2326.17
	Control	1112.99	2047.94
	Case	1121.1	2930.24
	Control	1130.01	2548.4
	Case	1130.65	3168.14
	Case	1146.55	2303.23
	Case	1155.2	3248.6
	Control	1158.39	3371.73
	Control	1164.27	2669.62
	Case	1170.22	3664.54
	Control	1173.5	3713.93
	Control	1195.25	2536.14
	Control	1217.71	2924.67
	Case	1219.95	3424.43
	Case	1250.26	2737.12
	Control	1258.81	2946.12
	Case	1288.19	3618.14
	Case	1305.68	3290.82
	Control	1309.32	2650.56
	Case	1318.44	3254.05
	Case	1330.04	2773.18
	Case	1335.43	2769.45
	Control	1339.39	3867.72
	Case	1354.18	3671.53
	Control	1385.97	2740.55
	Control	1390.22	3352.06
	Case	1394.78	2494.3
	Case	1479.03	2790.97
	Case	1482.88	3317.96
	Case	1496.94	3309.98
	Case	1525.8	2953.15
	Case	1575.6	2406.48
	Control	1581.1	3512.03
	Control	1582.04	3050.98
	Case	1592.67	2608.56
	Case	1623.44	4049.04
	Case	1682.03	3224.73
	Case	1711	2286.27
	Case	1911.53	2975.57
	Case	2647.22	3488.32
	Control	NA	NA
	Control	NA	NA
	Control	NA	NA
	Control	NA	NA
	Control	NA	NA
	Case	NA	NA
	Case	NA	NA

[truncated: 10 more sheets: CFHR5 VTE cohorts Fig_3, Fig_4c, Fig_5a-f, FigS2a, Fig2b, FigS2c, FigS4, FigS5_a-e, FigS6, FigS7]
